# Supplementary material for: Adverse prognosis gene expression patterns in metastatic castration‐resistant prostate cancer
Source: Mol Oncol. 2025 Feb 22;19(8):2348–65. doi: 10.1002/1878-0261.70001 (PMC12330944; doi:10.1002/1878-0261.70001)
Supplement: Supplementary file 1 — Data S1. Univariate Cox model results for MSigDB Wikipathways, Pathway Interaction Database C2 Canonical Pathways. Genesets associated with the prostate cancer subtype classifications reported by Tang et al. [43] and You et al. [9], and GSEA results of expression of individual genes ranked by hazard ratio of association with survival in Cox regression. [file MOL2-19-2348-s005.xlsx]

## Sheet: WP_PID_pathways
term	estimate	std.error	statistic	p.value	p.adj	conf.low	conf.high	signif	ci
WP_TRANSSULFURATION_ONECARBON_METABOLISM_AND_RELATED_PATHWAYS	14.3082	0.489958	5.43073	5.61e-08	4.43e-05	5.47686	37.3799	****	[5.48-37.38]
WP_G1_TO_S_CELL_CYCLE_CONTROL	5.00428	0.303932	5.29819	1.17e-07	4.62e-05	2.75825	9.07923	****	[2.76-9.08]
WP_CELL_CYCLE	4.96446	0.313907	5.1044	3.32e-07	6.03e-05	2.68333	9.18479	****	[2.68-9.18]
WP_RETINOBLASTOMA_GENE_IN_CANCER	3.19714	0.228892	5.07776	3.82e-07	6.03e-05	2.0414	5.0072	****	[2.04-5.01]
PID_E2F_PATHWAY	4.85996	0.307592	5.14002	2.75e-07	6.03e-05	2.65956	8.88088	****	[2.66-8.88]
WP_DNA_IRDOUBLE_STRAND_BREAKS_AND_CELLULAR_RESPONSE_VIA_ATM	5.08678	0.324329	5.01541	5.29e-07	6.97e-05	2.69385	9.60534	****	[2.69-9.61]
WP_DNA_REPLICATION	2.84738	0.209966	4.98365	6.24e-07	7.04e-05	1.88678	4.29703	****	[1.89-4.3]
WP_REGULATION_OF_SISTER_CHROMATID_SEPARATION_AT_THE_METAPHASEANAPHASE_TRANSITION	2.52839	0.193557	4.7923	1.65e-06	0.000118	1.73017	3.69488	***	[1.73-3.69]
PID_FANCONI_PATHWAY	3.34093	0.250512	4.81513	1.47e-06	0.000118	2.04471	5.45889	***	[2.04-5.46]
PID_AURORA_B_PATHWAY	3.01677	0.227827	4.8466	1.26e-06	0.000118	1.93026	4.71486	***	[1.93-4.71]
PID_MYC_ACTIV_PATHWAY	5.69639	0.361635	4.81102	1.5e-06	0.000118	2.80398	11.5724	***	[2.8-11.57]
PID_ATR_PATHWAY	2.91938	0.235526	4.54884	5.39e-06	0.000355	1.83997	4.63201	***	[1.84-4.63]
WP_DNA_MISMATCH_REPAIR	2.61644	0.212506	4.52606	6.01e-06	0.000365	1.72514	3.96822	***	[1.73-3.97]
WP_INTEGRATED_CANCER_PATHWAY	4.79536	0.355966	4.40393	1.06e-05	0.000549	2.38684	9.63429	***	[2.39-9.63]
WP_DNA_IRDAMAGE_AND_CELLULAR_RESPONSE_VIA_ATR	3.30284	0.271673	4.39787	1.09e-05	0.000549	1.93927	5.62517	***	[1.94-5.63]
WP_DNA_DAMAGE_RESPONSE	5.32695	0.381715	4.38228	1.17e-05	0.000549	2.52094	11.2563	***	[2.52-11.26]
WP_MIRNA_REGULATION_OF_DNA_DAMAGE_RESPONSE	5.35916	0.383219	4.3808	1.18e-05	0.000549	2.52872	11.3578	***	[2.53-11.36]
WP_DNA_REPAIR_PATHWAYS_FULL_NETWORK	4.03008	0.321466	4.33572	1.45e-05	0.000638	2.14626	7.56739	***	[2.15-7.57]
WP_GASTRIC_CANCER_NETWORK_1	2.69904	0.231282	4.29302	1.76e-05	0.000706	1.71531	4.24695	***	[1.72-4.25]
PID_AURORA_A_PATHWAY	3.32496	0.280065	4.28993	1.79e-05	0.000706	1.92041	5.75676	***	[1.92-5.76]
WP_PYRIMIDINE_METABOLISM	5.13679	0.386672	4.23208	2.32e-05	0.000871	2.40744	10.9604	***	[2.41-10.96]
WP_FLUOROPYRIMIDINE_ACTIVITY	5.05244	0.383936	4.21911	2.45e-05	0.000881	2.38064	10.7228	***	[2.38-10.72]
WP_BASE_EXCISION_REPAIR	3.07712	0.267924	4.1952	2.73e-05	0.000936	1.82007	5.20237	***	[1.82-5.2]
WP_ATM_SIGNALING_PATHWAY	3.51391	0.312121	4.02642	5.66e-05	0.00172078	1.90595	6.47841	**	[1.91-6.48]
WP_PHOSPHODIESTERASES_IN_NEURONAL_FUNCTION	0.202263	0.396264	-4.03314	5.5e-05	0.00172078	0.0930283	0.439761	**	[0.09-0.44]
PID_FOXM1_PATHWAY	2.83943	0.258514	4.03693	5.42e-05	0.00172078	1.71074	4.71279	**	[1.71-4.71]
WP_ONECARBON_METABOLISM_AND_RELATED_PATHWAYS	6.55235	0.485158	3.87466	0.000107	0.00312408	2.5318	16.9576	**	[2.53-16.96]
WP_NUCLEOTIDE_EXCISION_REPAIR	3.49701	0.325601	3.84491	0.000121	0.00340258	1.84733	6.61986	**	[1.85-6.62]
WP_BIOMARKERS_FOR_PYRIMIDINE_METABOLISM_DISORDERS	3.08863	0.302684	3.72576	0.000195	0.0051279	1.70656	5.58998	**	[1.71-5.59]
PID_HIF1A_PATHWAY	3.81432	0.359039	3.72873	0.000192	0.0051279	1.88713	7.70959	**	[1.89-7.71]
WP_DEREGULATION_OF_RAB_AND_RAB_EFFECTOR_GENES_IN_BLADDER_CANCER	0.365259	0.277909	-3.62402	0.00029	0.00739184	0.211858	0.629735	**	[0.21-0.63]
WP_COHESIN_COMPLEX_CORNELIA_DE_LANGE_SYNDROME	2.63539	0.269338	3.59783	0.000321	0.00772557	1.55448	4.46793	**	[1.55-4.47]
PID_PLK1_PATHWAY	2.31522	0.233433	3.59635	0.000323	0.00772557	1.46519	3.6584	**	[1.47-3.66]
WP_ACQUIRED_PARTIAL_LIPODYSTROPHY_BARRAQUERSIMONS_SYNDROME	2.38765	0.242818	3.5842	0.000338	0.00785616	1.48348	3.84289	**	[1.48-3.84]
WP_MIRNAS_INVOLVED_IN_DNA_DAMAGE_RESPONSE	2.99047	0.308968	3.54544	0.000392	0.00884693	1.63209	5.47941	**	[1.63-5.48]
PID_BARD1_PATHWAY	2.3668	0.243691	3.53537	0.000407	0.00893582	1.46802	3.81586	**	[1.47-3.82]
WP_NOCGMPPKG_MEDIATED_NEUROPROTECTION	0.187692	0.476377	-3.51182	0.000445	0.00901497	0.0737823	0.477462	**	[0.07-0.48]
WP_ATM_SIGNALING_IN_DEVELOPMENT_AND_DISEASE	3.2798	0.337627	3.51803	0.000435	0.00901497	1.69223	6.35675	**	[1.69-6.36]
WP_ONECARBON_METABOLISM	3.4274	0.350224	3.51718	0.000436	0.00901497	1.72526	6.80889	**	[1.73-6.81]
WP_GASTRIC_CANCER_NETWORK_2	2.73436	0.289955	3.46915	0.000522	0.0101922	1.54898	4.82687	*	[1.55-4.83]
PID_ATM_PATHWAY	2.77128	0.294118	3.46564	0.000529	0.0101922	1.55714	4.93212	*	[1.56-4.93]
WP_SEROTONIN_TRANSPORTER_ACTIVITY	0.330246	0.322607	-3.43427	0.000594	0.0111758	0.175482	0.621499	*	[0.18-0.62]
WP_PROGERIAASSOCIATED_LIPODYSTROPHY	3.42109	0.364723	3.37232	0.000745	0.0136944	1.67383	6.99226	*	[1.67-6.99]
WP_PYRIMIDINE_METABOLISM_AND_RELATED_DISEASES	3.09301	0.335639	3.36417	0.000768	0.0137843	1.60209	5.97143	*	[1.6-5.97]
WP_LIPID_METABOLISM_IN_SENESCENT_CELLS	0.329562	0.332339	-3.33993	0.000838	0.0147113	0.17181	0.632157	*	[0.17-0.63]
WP_HOMOLOGOUS_RECOMBINATION	2.22839	0.242577	3.3032	0.000956	0.0164165	1.38519	3.58487	*	[1.39-3.58]
WP_MONOAMINE_GPCRS	0.284266	0.383412	-3.28066	0.00103563	0.0174074	0.13408	0.602678	*	[0.13-0.6]
WP_PEPTIDE_GPCRS	0.244917	0.430824	-3.26546	0.00109288	0.0179869	0.105269	0.569819	*	[0.11-0.57]
WP_GPCRS_CLASS_A_RHODOPSINLIKE	0.184821	0.525166	-3.21492	0.0013048	0.0210365	0.0660282	0.517337	*	[0.07-0.52]
WP_TRANSSULFURATION_PATHWAY	2.27397	0.264464	3.10639	0.0018939	0.0299236	1.35417	3.81853	*	[1.35-3.82]
WP_PROSTAGLANDIN_AND_LEUKOTRIENE_METABOLISM_IN_SENESCENCE	0.363401	0.327485	-3.09098	0.00199498	0.0309027	0.191263	0.690465	*	[0.19-0.69]
WP_IRON_METABOLISM_IN_PLACENTA	2.20988	0.25943	3.05647	0.00223957	0.0338789	1.32905	3.67449	*	[1.33-3.67]
PID_P53_REGULATION_PATHWAY	3.42344	0.40322	3.05204	0.00227289	0.0338789	1.55325	7.54542	*	[1.55-7.55]
WP_7Q1123_COPY_NUMBER_VARIATION_SYNDROME	4.62959	0.509015	3.01065	0.00260685	0.0381373	1.70714	12.555	*	[1.71-12.55]
WP_PHOSPHOINOSITIDES_METABOLISM	0.331879	0.368123	-2.99624	0.00273331	0.0392602	0.1613	0.682852	*	[0.16-0.68]
WP_METABOLIC_REPROGRAMMING_IN_COLON_CANCER	2.23622	0.270873	2.97109	0.00296749	0.0418627	1.31507	3.80262	*	[1.32-3.8]
PID_RB_1PATHWAY	3.536	0.431339	2.92808	0.00341059	0.0472696	1.51829	8.23511	*	[1.52-8.24]
WP_CILIARY_LANDSCAPE	4.94075	0.547196	2.91946	0.00350638	0.0477593	1.69051	14.44	*	[1.69-14.44]
WP_SMC1SMC3_ROLE_IN_DNA_DAMAGE_CORNELIA_DE_LANGE_SYNDROME	1.74669	0.19308	2.88856	0.00387007	0.0518196	1.19637	2.55016	NA	[1.2-2.55]
WP_2Q37_COPY_NUMBER_VARIATION_SYNDROME	0.339306	0.378106	-2.8586	0.0042552	0.0560268	0.161714	0.711928	NA	[0.16-0.71]
WP_MONOAMINE_TRANSPORT	0.364756	0.354081	-2.84829	0.00439546	0.0569248	0.182225	0.730125	NA	[0.18-0.73]
WP_HEMATOPOIETIC_STEM_CELL_DIFFERENTIATION	0.399444	0.323421	-2.83742	0.00454796	0.0579498	0.211914	0.752926	NA	[0.21-0.75]
WP_PURINE_METABOLISM_AND_RELATED_DISORDERS	2.2866	0.292292	2.82959	0.00466078	0.0584447	1.28941	4.05498	NA	[1.29-4.05]
WP_SEROTONIN_AND_ANXIETYRELATED_EVENTS	0.451231	0.282267	-2.81923	0.00481388	0.0594213	0.259498	0.78463	NA	[0.26-0.78]
WP_GPCRS_OTHER	0.26172	0.477512	-2.80722	0.00499716	0.0598145	0.102654	0.667261	NA	[0.1-0.67]
WP_4249_HEDGEHOG_SIGNALING_PATHWAY	0.377175	0.347036	-2.80964	0.00495965	0.0598145	0.191049	0.744629	NA	[0.19-0.74]
WP_ROLES_OF_CERAMIDES_IN_THE_DEVELOPMENT_OF_INSULIN_RESISTANCE	0.364608	0.360345	-2.79991	0.00511171	0.0602724	0.179928	0.738843	NA	[0.18-0.74]
WP_PTDINS45P2_IN_CYTOKINESIS_PATHWAY	1.90347	0.231724	2.77779	0.005473	0.0635833	1.20866	2.99772	NA	[1.21-3]
PID_CERAMIDE_PATHWAY	0.284167	0.460789	-2.73052	0.00632342	0.0723985	0.115173	0.701128	NA	[0.12-0.7]
WP_LEPTININSULIN_SIGNALING_OVERLAP	0.434275	0.306511	-2.7212	0.00650449	0.0734078	0.238157	0.791894	NA	[0.24-0.79]
WP_AIRWAY_SMOOTH_MUSCLE_CELL_CONTRACTION	0.436375	0.305762	-2.71209	0.00668613	0.074395	0.23966	0.794557	NA	[0.24-0.79]
WP_BIOMARKERS_FOR_UREA_CYCLE_DISORDERS	2.04919	0.26618	2.69534	0.00703163	0.0771527	1.21621	3.45267	NA	[1.22-3.45]
WP_TUMOR_SUPPRESSOR_ACTIVITY_OF_SMARCB1	2.6414	0.36161	2.68607	0.00722981	0.0776183	1.30026	5.36585	NA	[1.3-5.37]
PID_MYC_PATHWAY	2.85501	0.390836	2.68419	0.00727057	0.0776183	1.32718	6.14169	NA	[1.33-6.14]
PID_ANTHRAX_PATHWAY	0.516236	0.249018	-2.65519	0.00792634	0.0834908	0.316872	0.841033	NA	[0.32-0.84]
PID_IL8_CXCR2_PATHWAY	0.495415	0.265594	-2.64449	0.00818141	0.0850436	0.294371	0.833763	NA	[0.29-0.83]
WP_PKCGAMMA_CALCIUM_SIGNALING_PATHWAY_IN_ATAXIA	0.405535	0.34213	-2.63803	0.00833902	0.0855561	0.207399	0.792958	NA	[0.21-0.79]
PID_TXA2PATHWAY	0.467397	0.290044	-2.62228	0.00873438	0.0884636	0.264728	0.825224	NA	[0.26-0.83]
WP_OLIGODENDROCYTE_SPECIFICATION_AND_DIFFERENTIATION_LEADING_TO_MYELIN_COMPONENTS_FOR_CNS	0.398123	0.353021	-2.60889	0.0090836	0.090836	0.199308	0.795261	NA	[0.2-0.8]
WP_NUCLEOTIDE_EXCISION_REPAIR_IN_XERODERMA_PIGMENTOSUM	2.63121	0.376555	2.56919	0.0101935	0.100661	1.25786	5.50402	NA	[1.26-5.5]
WP_CELLTYPE_DEPENDENT_SELECTIVITY_OF_CCK2R_SIGNALING	0.490605	0.280781	-2.53619	0.0112065	0.107965	0.282963	0.850616	NA	[0.28-0.85]
WP_GLYCOLYSIS_AND_GLUCONEOGENESIS	2.06875	0.286223	2.53979	0.0110918	0.107965	1.18053	3.62529	NA	[1.18-3.63]
WP_EICOSANOID_SYNTHESIS	0.483782	0.29089	-2.49621	0.012553	0.118058	0.273555	0.85557	NA	[0.27-0.86]
WP_SPLICING_FACTOR_NOVA_REGULATED_SYNAPTIC_PROTEINS	0.365857	0.402692	-2.49698	0.0125258	0.118058	0.166165	0.805534	NA	[0.17-0.81]
WP_PHOTODYNAMIC_THERAPYINDUCED_HIF1_SURVIVAL_SIGNALING	2.12613	0.304826	2.47453	0.0133411	0.118502	1.16982	3.86419	NA	[1.17-3.86]
WP_EDA_SIGNALING_IN_HAIR_FOLLICLE_DEVELOPMENT	0.491985	0.286517	-2.47562	0.0133003	0.118502	0.280588	0.862651	NA	[0.28-0.86]
WP_PTF1A_RELATED_REGULATORY_PATHWAY	0.515985	0.266208	-2.48557	0.0129345	0.118502	0.306224	0.869428	NA	[0.31-0.87]
WP_BIOGENIC_AMINE_SYNTHESIS	0.4661	0.30873	-2.47257	0.0134146	0.118502	0.2545	0.853631	NA	[0.25-0.85]
PID_PRL_SIGNALING_EVENTS_PATHWAY	1.96244	0.272285	2.47604	0.013285	0.118502	1.15087	3.3463	NA	[1.15-3.35]
PID_RAC1_REG_PATHWAY	0.503742	0.277574	-2.47029	0.0135002	0.118502	0.292373	0.867921	NA	[0.29-0.87]
WP_FAS_LIGAND_PATHWAY_AND_STRESS_INDUCTION_OF_HEAT_SHOCK_PROTEINS	2.37477	0.351547	2.46027	0.0138832	0.119421	1.1923	4.72997	NA	[1.19-4.73]
WP_HIPPOCAMPAL_SYNAPTOGENESIS_AND_NEUROGENESIS	0.397565	0.375259	-2.45803	0.0139702	0.119421	0.190541	0.829524	NA	[0.19-0.83]
PID_S1P_META_PATHWAY	0.484312	0.295234	-2.45577	0.0140584	0.119421	0.271533	0.863831	NA	[0.27-0.86]
WP_OSTEOBLAST_DIFFERENTIATION_AND_RELATED_DISEASES	0.299891	0.491886	-2.44841	0.0143489	0.120592	0.114359	0.786424	NA	[0.11-0.79]
WP_TCA_CYCLE_AND_DEFICIENCY_OF_PYRUVATE_DEHYDROGENASE_COMPLEX_PDHC	1.74796	0.231399	2.41337	0.0158056	0.128846	1.11062	2.75106	NA	[1.11-2.75]
WP_MIRNA_REGULATION_OF_PROSTATE_CANCER_SIGNALING_PATHWAYS	0.468785	0.313178	-2.41911	0.0155587	0.128846	0.253744	0.866067	NA	[0.25-0.87]
PID_MTOR_4PATHWAY	2.90366	0.441756	2.41303	0.0158203	0.128846	1.22158	6.90192	NA	[1.22-6.9]
WP_VASOPRESSINREGULATED_WATER_REABSORPTION	0.388276	0.393136	-2.40639	0.0161111	0.129875	0.179681	0.839032	NA	[0.18-0.84]
WP_CHOLESTEROL_BIOSYNTHESIS_PATHWAY	1.61707	0.200614	2.39572	0.0165876	0.131042	1.09135	2.39603	NA	[1.09-2.4]
WP_UNFOLDED_PROTEIN_RESPONSE	0.453086	0.330321	-2.39668	0.0165445	0.131042	0.237143	0.865667	NA	[0.24-0.87]
WP_ID_SIGNALING_PATHWAY	2.07317	0.306079	2.382	0.017219	0.134683	1.13789	3.77719	NA	[1.14-3.78]
WP_P53_TRANSCRIPTIONAL_GENE_NETWORK	3.19333	0.490522	2.367	0.017933	0.138893	1.22099	8.35173	NA	[1.22-8.35]
WP_ALANINE_AND_ASPARTATE_METABOLISM	1.86194	0.26429	2.35204	0.0186706	0.143202	1.10918	3.12558	NA	[1.11-3.13]
WP_SEROTONIN_AND_ANXIETY	0.500546	0.294796	-2.34757	0.0188963	0.143539	0.280875	0.892021	NA	[0.28-0.89]
WP_MRNA_PROCESSING	2.02737	0.301906	2.34093	0.0192359	0.144728	1.12189	3.66366	NA	[1.12-3.66]
WP_KENNEDY_PATHWAY_FROM_SPHINGOLIPIDS	2.12378	0.322678	2.33421	0.0195847	0.145962	1.12836	3.99737	NA	[1.13-4]
WP_MEVALONATE_ARM_OF_CHOLESTEROL_BIOSYNTHESIS_PATHWAY	1.69672	0.228834	2.31038	0.0208671	0.152639	1.08349	2.65701	NA	[1.08-2.66]
WP_FBXL10_ENHANCEMENT_OF_MAPERK_SIGNALING_IN_DIFFUSE_LARGE_BCELL_LYMPHOMA	2.16715	0.334387	2.31292	0.0207271	0.152639	1.12527	4.17368	NA	[1.13-4.17]
WP_MITOCHONDRIAL_GENE_EXPRESSION	2.04107	0.309684	2.30388	0.0212293	0.153864	1.11238	3.74508	NA	[1.11-3.75]
WP_METHIONINE_METABOLISM_LEADING_TO_SULFUR_AMINO_ACIDS_AND_RELATED_DISORDERS	1.84273	0.266802	2.29101	0.0219627	0.155015	1.09234	3.10859	NA	[1.09-3.11]
WP_METABOLIC_REPROGRAMMING_IN_PANCREATIC_CANCER	2.0084	0.304346	2.29126	0.0219485	0.155015	1.10609	3.64678	NA	[1.11-3.65]
WP_MELATONIN_METABOLISM_AND_EFFECTS	0.429459	0.368972	-2.29077	0.0219769	0.155015	0.208378	0.885098	NA	[0.21-0.89]
WP_CHOLESTEROL_SYNTHESIS_DISORDERS	1.62423	0.212309	2.28456	0.0223389	0.156174	1.07134	2.46243	NA	[1.07-2.46]
WP_INITIATION_OF_TRANSCRIPTION_AND_TRANSLATION_ELONGATION_AT_THE_HIV1_LTR	0.422442	0.379793	-2.26887	0.0232761	0.159896	0.200672	0.889299	NA	[0.2-0.89]
WP_PLATELETMEDIATED_INTERACTIONS_WITH_VASCULAR_AND_CIRCULATING_CELLS	0.647697	0.191403	-2.2692	0.0232562	0.159896	0.445092	0.942529	NA	[0.45-0.94]
WP_FERROPTOSIS	2.36496	0.380702	2.26099	0.0237602	0.161815	1.12142	4.98745	NA	[1.12-4.99]
WP_AEROBIC_GLYCOLYSIS	1.51684	0.185285	2.24857	0.0245396	0.165695	1.05493	2.18099	NA	[1.05-2.18]
WP_EICOSANOID_METABOLISM_VIA_CYCLOOXYGENASES_COX	0.496229	0.31283	-2.23993	0.0250955	0.168012	0.268782	0.916144	NA	[0.27-0.92]
WP_ULCERATIVE_COLITIS_SIGNALING	0.611649	0.220019	-2.23434	0.0254607	0.168076	0.397395	0.941418	NA	[0.4-0.94]
WP_INTERACTIONS_BETWEEN_IMMUNE_CELLS_AND_MICRORNAS_IN_TUMOR_MICROENVIRONMENT	0.620245	0.213874	-2.23328	0.0255305	0.168076	0.407862	0.943221	NA	[0.41-0.94]
WP_3Q29_COPY_NUMBER_VARIATION_SYNDROME	2.43634	0.401712	2.21676	0.0266398	0.173929	1.10867	5.35398	NA	[1.11-5.35]
WP_7OXOC_AND_7BETAHC_PATHWAYS	1.97409	0.309097	2.20031	0.0277849	0.177496	1.07712	3.61802	NA	[1.08-3.62]
WP_BILE_ACIDS_SYNTHESIS_AND_ENTEROHEPATIC_CIRCULATION	1.98734	0.312287	2.19925	0.0278601	0.177496	1.07759	3.66515	NA	[1.08-3.67]
PID_IL4_2PATHWAY	0.519188	0.297669	-2.20207	0.0276602	0.177496	0.2897	0.930467	NA	[0.29-0.93]
WP_TARGET_OF_RAPAMYCIN_SIGNALING	2.61174	0.437326	2.19519	0.0281499	0.177907	1.10835	6.15435	NA	[1.11-6.15]
WP_NUCLEOTIDEBINDING_OLIGOMERIZATION_DOMAIN_NOD_PATHWAY	0.480338	0.335798	-2.18365	0.0289883	0.178912	0.248723	0.92764	NA	[0.25-0.93]
WP_CORI_CYCLE	1.61521	0.219435	2.185	0.028889	0.178912	1.05062	2.48321	NA	[1.05-2.48]
PID_HIF2PATHWAY	2.32097	0.384699	2.18869	0.0286197	0.178912	1.09198	4.93316	NA	[1.09-4.93]
WP_EPO_RECEPTOR_SIGNALING	0.538058	0.284611	-2.17767	0.0294308	0.180235	0.308012	0.93992	NA	[0.31-0.94]
WP_REGULATORY_CIRCUITS_OF_THE_STAT3_SIGNALING_PATHWAY	0.454328	0.368336	-2.14189	0.0322024	0.195428	0.22072	0.935186	NA	[0.22-0.94]
PID_ARF6_PATHWAY	0.434753	0.389358	-2.13936	0.0324065	0.195428	0.202685	0.932534	NA	[0.2-0.93]
WP_VITAMIN_DSENSITIVE_CALCIUM_SIGNALING_IN_DEPRESSION	0.414265	0.414736	-2.12485	0.0335994	0.201087	0.183761	0.933903	NA	[0.18-0.93]
WP_G_PROTEIN_SIGNALING_PATHWAYS	0.391094	0.444007	-2.1144	0.0344813	0.202503	0.16381	0.933729	NA	[0.16-0.93]
WP_TH17_CELL_DIFFERENTIATION_PATHWAY	0.549711	0.282472	-2.11831	0.0341487	0.202503	0.316005	0.956257	NA	[0.32-0.96]
WP_TRIACYLGLYCERIDE_SYNTHESIS	1.98274	0.323945	2.11295	0.034605	0.202503	1.05081	3.74118	NA	[1.05-3.74]
WP_EUKARYOTIC_TRANSCRIPTION_INITIATION	1.91348	0.30846	2.10376	0.0353995	0.205629	1.04535	3.50257	NA	[1.05-3.5]
WP_IL9_SIGNALING_PATHWAY	0.632942	0.218206	-2.09607	0.0360757	0.208028	0.412692	0.970737	NA	[0.41-0.97]
WP_RENINANGIOTENSINALDOSTERONE_SYSTEM_RAAS	0.39498	0.445547	-2.0849	0.0370782	0.212259	0.16494	0.945855	NA	[0.16-0.95]
PID_P73PATHWAY	2.97549	0.525918	2.07334	0.0381405	0.21677	1.06144	8.34105	NA	[1.06-8.34]
PID_ERBB4_PATHWAY	0.508075	0.328701	-2.06	0.0393982	0.222318	0.26677	0.967652	NA	[0.27-0.97]
WP_MAMMARY_GLAND_DEVELOPMENT_PATHWAY_PUBERTY_STAGE_2_OF_4	0.573403	0.27129	-2.05008	0.0403564	0.224843	0.336928	0.975848	NA	[0.34-0.98]
WP_CALCIUM_REGULATION_IN_CARDIAC_CELLS	0.374864	0.478751	-2.04948	0.0404147	0.224843	0.146676	0.958047	NA	[0.15-0.96]
WP_DISORDERS_OF_FOLATE_METABOLISM_AND_TRANSPORT	1.71484	0.264018	2.04275	0.0410776	0.225961	1.0221	2.87711	NA	[1.02-2.88]
WP_NRF2ARE_REGULATION	1.98173	0.335011	2.04163	0.0411878	0.225961	1.02774	3.82126	NA	[1.03-3.82]
WP_LEUKOTRIENE_METABOLIC_PATHWAY	0.584219	0.264203	-2.03434	0.041917	0.228375	0.348085	0.980541	NA	[0.35-0.98]
WP_UREA_CYCLE_AND_METABOLISM_OF_AMINO_GROUPS	1.88666	0.314378	2.01926	0.0434604	0.231172	1.01882	3.49377	NA	[1.02-3.49]
WP_TCA_CYCLE_AKA_KREBS_OR_CITRIC_ACID_CYCLE	1.58679	0.229125	2.01511	0.0438934	0.231172	1.01271	2.48628	NA	[1.01-2.49]
WP_GPR143_IN_MELANOCYTES_AND_RETINAL_PIGMENT_EPITHELIUM_CELLS	0.457897	0.385865	-2.02431	0.0429383	0.231172	0.214941	0.975477	NA	[0.21-0.98]
WP_T_CELL_RECEPTOR_AND_COSTIMULATORY_SIGNALING	0.593211	0.258954	-2.01659	0.0437379	0.231172	0.357098	0.985442	NA	[0.36-0.99]
PID_IFNG_PATHWAY	0.531763	0.31237	-2.02182	0.0431945	0.231172	0.288289	0.980862	NA	[0.29-0.98]
WP_DEVELOPMENT_OF_PULMONARY_DENDRITIC_CELLS_AND_MACROPHAGE_SUBSETS	0.665195	0.204031	-1.99811	0.045705	0.239119	0.445941	0.992248	NA	[0.45-0.99]
WP_EXTRAFOLLICULAR_B_CELL_ACTIVATION_BY_SARSCOV2	0.648389	0.217819	-1.9891	0.0466899	0.241079	0.423085	0.993673	NA	[0.42-0.99]
PID_ALPHA_SYNUCLEIN_PATHWAY	0.540971	0.30863	-1.9907	0.0465143	0.241079	0.295439	0.99056	NA	[0.3-0.99]
WP_CHEMOKINE_SIGNALING_PATHWAY	0.513879	0.336142	-1.98061	0.0476349	0.242805	0.265911	0.993084	NA	[0.27-0.99]
PID_P38_MKK3_6PATHWAY	0.45816	0.394096	-1.98057	0.047639	0.242805	0.211623	0.99191	NA	[0.21-0.99]
WP_IL6_SIGNALING_PATHWAY	0.544359	0.30751	-1.97765	0.0479684	0.242917	0.297942	0.994577	NA	[0.3-0.99]
WP_GENES_ASSOCIATED_WITH_THE_DEVELOPMENT_OF_RHEUMATOID_ARTHRITIS	0.663366	0.208116	-1.97212	0.0485961	0.244528	0.441169	0.997474	NA	[0.44-1]
WP_FATTY_ACID_BETAOXIDATION	1.92666	0.33323	1.96798	0.0490699	0.245349	1.00268	3.70213	NA	[1-3.7]
WP_METHIONINE_DE_NOVO_AND_SALVAGE_PATHWAY	2.03479	0.36184	1.96329	0.0496129	0.246505	1.0012	4.13541	NA	[1-4.14]
WP_TYPE_I_INTERFERON_INDUCTION_AND_SIGNALING_DURING_SARSCOV2_INFECTION	0.622727	0.24162	-1.9603	0.0499606	0.246681	0.38782	0.999919	NA	[0.39-1]
PID_BCR_5PATHWAY	0.540908	0.314785	-1.95214	0.0509211	0.248259	0.291863	1.00246	NA	[0.29-1]
PID_WNT_NONCANONICAL_PATHWAY	2.12632	0.386051	1.95412	0.0506868	0.248259	0.997747	4.53143	NA	[1-4.53]
PID_EPO_PATHWAY	0.58036	0.279085	-1.94961	0.051223	0.248259	0.335846	1.00289	NA	[0.34-1]
WP_TYROBP_CAUSAL_NETWORK_IN_MICROGLIA	0.681611	0.197805	-1.93774	0.0526544	0.25364	0.462556	1.0044	NA	[0.46-1]
PID_MAPK_TRK_PATHWAY	2.14356	0.394418	1.93315	0.0532181	0.254802	0.989479	4.64371	NA	[0.99-4.64]
WP_INCLUSION_BODY_MYOSITIS	0.5691	0.292263	-1.92874	0.0537628	0.255583	0.320932	1.00917	NA	[0.32-1.01]
WP_IL2_SIGNALING_PATHWAY	0.580386	0.282393	-1.92661	0.0540283	0.255583	0.33369	1.00946	NA	[0.33-1.01]
WP_INFLAMMATORY_BOWEL_DISEASE_SIGNALING	0.602099	0.264479	-1.91823	0.0550816	0.258276	0.358544	1.0111	NA	[0.36-1.01]
WP_MITOCHONDRIAL_COMPLEX_III_ASSEMBLY	1.4716	0.201551	1.91689	0.0552515	0.258276	0.991357	2.1845	NA	[0.99-2.18]
WP_CANCER_IMMUNOTHERAPY_BY_PD1_BLOCKADE	0.680822	0.20099	-1.9128	0.0557734	0.259182	0.459146	1.00952	NA	[0.46-1.01]
WP_2Q112_COPY_NUMBER_VARIATION_SYNDROME	1.94551	0.349667	1.90331	0.0569998	0.262785	0.980386	3.86074	NA	[0.98-3.86]
WP_ECTODERM_DIFFERENTIATION	0.344218	0.560811	-1.90167	0.0572138	0.262785	0.114675	1.03323	NA	[0.11-1.03]
WP_MITOCHONDRIAL_COMPLEX_I_ASSEMBLY_MODEL_OXPHOS_SYSTEM	1.52856	0.223737	1.89653	0.0578904	0.264355	0.985907	2.36989	NA	[0.99-2.37]
PID_IL8_CXCR1_PATHWAY	0.605941	0.264807	-1.89184	0.0585118	0.265657	0.360601	1.0182	NA	[0.36-1.02]
WP_FARNESOID_X_RECEPTOR_PATHWAY	1.7675	0.302849	1.8807	0.0600124	0.270913	0.976282	3.19997	NA	[0.98-3.2]
WP_TYPE_2_PAPILLARY_RENAL_CELL_CARCINOMA	2.10275	0.398044	1.86724	0.0618675	0.277701	0.963766	4.58779	NA	[0.96-4.59]
WP_MODULATORS_OF_TCR_SIGNALING_AND_T_CELL_ACTIVATION	0.590126	0.283367	-1.86126	0.0627076	0.279881	0.338644	1.02836	NA	[0.34-1.03]
WP_FOLLICLE_STIMULATING_HORMONE_FSH_SIGNALING_PATHWAY	2.06106	0.391093	1.84923	0.0644249	0.284532	0.957616	4.43598	NA	[0.96-4.44]
PID_IL23_PATHWAY	0.629812	0.250057	-1.84892	0.06447	0.284532	0.3858	1.02816	NA	[0.39-1.03]
WP_MAJOR_RECEPTORS_TARGETED_BY_EPINEPHRINE_AND_NOREPINEPHRINE	0.607579	0.271849	-1.8329	0.0668168	0.287239	0.356618	1.03514	NA	[0.36-1.04]
WP_ENDOCHONDRAL_OSSIFICATION_WITH_SKELETAL_DYSPLASIAS	0.559858	0.316758	-1.83128	0.0670588	0.287239	0.300921	1.0416	NA	[0.3-1.04]
WP_IL4_SIGNALING_PATHWAY	0.582434	0.293573	-1.84124	0.0655858	0.287239	0.32761	1.03547	NA	[0.33-1.04]
WP_GPCRS_CLASS_B_SECRETINLIKE	0.565698	0.311515	-1.82879	0.0674314	0.287239	0.307201	1.04171	NA	[0.31-1.04]
WP_CYSTEINE_AND_METHIONINE_CATABOLISM	1.67084	0.279958	1.83358	0.0667165	0.287239	0.965236	2.89225	NA	[0.97-2.89]
WP_ENDOCHONDRAL_OSSIFICATION	0.559858	0.316758	-1.83128	0.0670588	0.287239	0.300921	1.0416	NA	[0.3-1.04]
WP_GLYCEROLIPIDS_AND_GLYCEROPHOSPHOLIPIDS	1.98735	0.375819	1.82748	0.0676283	0.287239	0.951428	4.15118	NA	[0.95-4.15]
WP_SLEEP_REGULATION	0.480969	0.403723	-1.81301	0.0698306	0.295006	0.218005	1.06112	NA	[0.22-1.06]
WP_GENETIC_CAUSES_OF_PSVDINCPH	0.604354	0.27816	-1.81045	0.0702262	0.295099	0.350365	1.04247	NA	[0.35-1.04]
PID_IL12_2PATHWAY	0.644958	0.243077	-1.80425	0.0711926	0.297578	0.40052	1.03858	NA	[0.4-1.04]
WP_ACE_INHIBITOR_PATHWAY	0.592956	0.291689	-1.79176	0.0731719	0.302885	0.334762	1.05029	NA	[0.33-1.05]
WP_INTERFERON_TYPE_I_SIGNALING_PATHWAYS	0.56444	0.31926	-1.7914	0.073229	0.302885	0.3019	1.05529	NA	[0.3-1.06]
PID_ARF6_TRAFFICKING_PATHWAY	0.584367	0.301775	-1.78022	0.0750401	0.308759	0.323455	1.05574	NA	[0.32-1.06]
WP_RIBOFLAVIN_AND_COQ_DISORDERS	1.53726	0.242428	1.77373	0.0761086	0.311533	0.955854	2.47231	NA	[0.96-2.47]
WP_TRANSCRIPTION_COFACTORS_SKI_AND_SKIL_PROTEIN_PARTNERS	1.73157	0.310368	1.76895	0.0769016	0.311781	0.942439	3.18145	NA	[0.94-3.18]
WP_IL3_SIGNALING_PATHWAY	0.620044	0.270567	-1.76653	0.0773067	0.311781	0.364851	1.05373	NA	[0.36-1.05]
WP_22Q112_COPY_NUMBER_VARIATION_SYNDROME	0.473394	0.423398	-1.76625	0.0773534	0.311781	0.206455	1.08547	NA	[0.21-1.09]
PID_THROMBIN_PAR1_PATHWAY	0.596444	0.293361	-1.76155	0.0781446	0.313372	0.33563	1.05993	NA	[0.34-1.06]
WP_KISSPEPTINKISSPEPTIN_RECEPTOR_SYSTEM_IN_THE_OVARY	0.48723	0.409122	-1.75747	0.0788378	0.314555	0.218518	1.08637	NA	[0.22-1.09]
WP_PURINERGIC_SIGNALING	0.578433	0.315642	-1.73434	0.0828569	0.320744	0.311586	1.07381	NA	[0.31-1.07]
WP_TRANSCRIPTIONAL_ACTIVATION_BY_NRF2_IN_RESPONSE_TO_PHYTOCHEMICALS	1.61937	0.278273	1.73224	0.0832311	0.320744	0.938596	2.7939	NA	[0.94-2.79]
WP_RAS_SIGNALING	0.492125	0.406766	-1.74307	0.0813209	0.320744	0.221735	1.09223	NA	[0.22-1.09]
WP_DISORDERS_OF_BILE_ACID_SYNTHESIS_AND_BILIARY_TRANSPORT	1.63762	0.284423	1.73419	0.082884	0.320744	0.937804	2.85966	NA	[0.94-2.86]
WP_UREA_CYCLE_AND_ASSOCIATED_PATHWAYS	1.74386	0.319705	1.73942	0.0819605	0.320744	0.93192	3.26321	NA	[0.93-3.26]
PID_IL27_PATHWAY	0.685379	0.217637	-1.73584	0.082592	0.320744	0.447381	1.04999	NA	[0.45-1.05]
PID_CXCR4_PATHWAY	0.600267	0.293346	-1.73986	0.0818841	0.320744	0.337791	1.0667	NA	[0.34-1.07]
WP_IL7_SIGNALING_PATHWAY	0.640344	0.259422	-1.71824	0.0857531	0.328859	0.385117	1.06472	NA	[0.39-1.06]
WP_ENDOPLASMIC_RETICULUM_STRESS_RESPONSE_IN_CORONAVIRUS_INFECTION	0.40863	0.521769	-1.71521	0.0863061	0.329381	0.14696	1.13622	NA	[0.15-1.14]
WP_INTRACELLULAR_TRAFFICKING_PROTEINS_INVOLVED_IN_CMT_NEUROPATHY	0.530566	0.371432	-1.7064	0.0879345	0.333982	0.256198	1.09876	NA	[0.26-1.1]
WP_RESISTIN_AS_A_REGULATOR_OF_INFLAMMATION	0.56978	0.33331	-1.68763	0.0914816	0.344145	0.296479	1.09502	NA	[0.3-1.1]
WP_FOXP3_IN_COVID19	0.728173	0.187863	-1.68855	0.0913058	0.344145	0.503878	1.05231	NA	[0.5-1.05]
PID_FCER1_PATHWAY	0.61114	0.292326	-1.68452	0.0920804	0.344756	0.344598	1.08385	NA	[0.34-1.08]
PID_P38_MK2_PATHWAY	1.63035	0.290871	1.68045	0.0928689	0.346068	0.921916	2.88317	NA	[0.92-2.88]
WP_STING_PATHWAY_IN_KAWASAKILIKE_DISEASE_AND_COVID19	0.628015	0.28041	-1.65897	0.0971227	0.350351	0.36248	1.08807	NA	[0.36-1.09]
WP_BRAINDERIVED_NEUROTROPHIC_FACTOR_BDNF_SIGNALING_PATHWAY	0.448517	0.481645	-1.66473	0.0959662	0.350351	0.174502	1.1528	NA	[0.17-1.15]
WP_INFLAMMATORY_RESPONSE_PATHWAY	0.686776	0.225711	-1.66473	0.0959674	0.350351	0.441254	1.06891	NA	[0.44-1.07]
WP_PATHOGENESIS_OF_SARSCOV2_MEDIATED_BY_NSP9NSP10_COMPLEX	0.715944	0.201416	-1.65902	0.0971111	0.350351	0.482429	1.06249	NA	[0.48-1.06]
PID_INTEGRIN_CS_PATHWAY	0.694883	0.218622	-1.66503	0.0959059	0.350351	0.45271	1.0666	NA	[0.45-1.07]
PID_AR_TF_PATHWAY	0.5389	0.372117	-1.66137	0.0966383	0.350351	0.259873	1.11752	NA	[0.26-1.12]
PID_HNF3B_PATHWAY	2.17233	0.467042	1.6611	0.0966934	0.350351	0.869722	5.42592	NA	[0.87-5.43]
PID_REELIN_PATHWAY	0.57778	0.332073	-1.65193	0.0985485	0.353879	0.301371	1.1077	NA	[0.3-1.11]
WP_MAPK_SIGNALING_PATHWAY	0.400781	0.555358	-1.6464	0.0996815	0.356328	0.134954	1.19022	NA	[0.13-1.19]
WP_GLYCEROPHOSPHOLIPID_BIOSYNTHETIC_PATHWAY	1.88515	0.386527	1.64027	0.100949	0.357622	0.88376	4.02123	NA	[0.88-4.02]
PID_CD40_PATHWAY	0.589402	0.321934	-1.6421	0.10057	0.357622	0.313603	1.10775	NA	[0.31-1.11]
WP_RETINOL_METABOLISM	1.64707	0.305008	1.63601	0.101838	0.357805	0.905915	2.99457	NA	[0.91-2.99]
WP_INSULIN_SIGNALING	0.45164	0.485957	-1.63568	0.101906	0.357805	0.174239	1.17068	NA	[0.17-1.17]
WP_GLUCURONIDATION	1.52239	0.257864	1.62986	0.10313	0.3605	0.918401	2.52361	NA	[0.92-2.52]
WP_TRANSLATION_FACTORS	1.62711	0.302169	1.61105	0.107169	0.369101	0.899936	2.94188	NA	[0.9-2.94]
WP_NANOPARTICLEMEDIATED_ACTIVATION_OF_RECEPTOR_SIGNALING	0.558829	0.3607	-1.61328	0.106683	0.369101	0.275582	1.1332	NA	[0.28-1.13]
WP_MAP3K1_ROLE_IN_PROMOTING_AND_BLOCKING_GONADAL_DETERMINATION	0.596544	0.320928	-1.60972	0.10746	0.369101	0.31803	1.11897	NA	[0.32-1.12]
WP_GDNFRET_SIGNALING_AXIS	0.650186	0.26651	-1.61531	0.106243	0.369101	0.385642	1.0962	NA	[0.39-1.1]
WP_GLYOXYLATE_METABOLISM	1.48368	0.247089	1.59668	0.110336	0.369761	0.914148	2.40802	NA	[0.91-2.41]
WP_MICROGLIA_PATHOGEN_PHAGOCYTOSIS_PATHWAY	0.715265	0.209409	-1.60023	0.109547	0.369761	0.47448	1.07824	NA	[0.47-1.08]
PID_INTEGRIN2_PATHWAY	0.707686	0.215494	-1.60448	0.108609	0.369761	0.463887	1.07962	NA	[0.46-1.08]
PID_EPHB_FWD_PATHWAY	1.64449	0.311547	1.59665	0.110343	0.369761	0.892983	3.02846	NA	[0.89-3.03]
PID_IL2_STAT5_PATHWAY	0.687345	0.234893	-1.59613	0.11046	0.369761	0.433744	1.08922	NA	[0.43-1.09]
PID_CD8_TCR_DOWNSTREAM_PATHWAY	0.635195	0.284014	-1.59789	0.110067	0.369761	0.364044	1.10831	NA	[0.36-1.11]
WP_CANCER_IMMUNOTHERAPY_BY_CTLA4_BLOCKADE	0.694788	0.230166	-1.58211	0.113624	0.375579	0.442521	1.09086	NA	[0.44-1.09]
WP_OVERVIEW_OF_INTERFERONSMEDIATED_SIGNALING_PATHWAY	0.621903	0.300158	-1.58241	0.113557	0.375579	0.345325	1.12	NA	[0.35-1.12]
WP_HEART_DEVELOPMENT	0.573864	0.350617	-1.58395	0.113204	0.375579	0.288644	1.14092	NA	[0.29-1.14]
PID_ENDOTHELIN_PATHWAY	0.578232	0.348471	-1.57196	0.115961	0.381704	0.292067	1.14478	NA	[0.29-1.14]
WP_HIPPO_SIGNALING_REGULATION_PATHWAYS	0.534744	0.399242	-1.56789	0.116907	0.382032	0.244517	1.16945	NA	[0.24-1.17]
WP_NONGENOMIC_ACTIONS_OF_125_DIHYDROXYVITAMIN_D3	0.608132	0.317323	-1.56737	0.117028	0.382032	0.326506	1.13267	NA	[0.33-1.13]
WP_AMINO_ACID_METABOLISM	1.86571	0.399006	1.56298	0.118057	0.383806	0.85351	4.07829	NA	[0.85-4.08]
WP_ERK_PATHWAY_IN_HUNTINGTONS_DISEASE	1.57604	0.296518	1.53418	0.124985	0.384194	0.881393	2.81814	NA	[0.88-2.82]
WP_INTEGRINMEDIATED_CELL_ADHESION	0.596951	0.335278	-1.53879	0.123857	0.384194	0.309421	1.15167	NA	[0.31-1.15]
WP_JOUBERT_SYNDROME	1.85658	0.402212	1.53833	0.123969	0.384194	0.844013	4.08391	NA	[0.84-4.08]
WP_EFFECT_OF_PROGERIN_ON_GENES_INVOLVED_IN_HUTCHINSONGILFORD_PROGERIA_SYNDROME	1.68372	0.339509	1.53458	0.124887	0.384194	0.865522	3.27536	NA	[0.87-3.28]
WP_MICRORNAS_IN_CARDIOMYOCYTE_HYPERTROPHY	0.520859	0.421348	-1.54807	0.121606	0.384194	0.22807	1.18952	NA	[0.23-1.19]
WP_2586_ARYL_HYDROCARBON_RECEPTOR_PATHWAY	1.78462	0.37189	1.55747	0.119359	0.384194	0.860981	3.69913	NA	[0.86-3.7]
WP_GENES_CONTROLLING_NEPHROGENESIS	0.61368	0.317559	-1.53761	0.124144	0.384194	0.329333	1.14353	NA	[0.33-1.14]
WP_HAIR_FOLLICLE_DEVELOPMENT_ORGANOGENESIS_PART_2_OF_3	0.643046	0.286081	-1.5434	0.122733	0.384194	0.367054	1.12656	NA	[0.37-1.13]
PID_CIRCADIAN_PATHWAY	1.57089	0.293874	1.53685	0.124329	0.384194	0.883078	2.79442	NA	[0.88-2.79]
PID_GLYPICAN_1PATHWAY	0.652029	0.276992	-1.54396	0.122597	0.384194	0.378871	1.12213	NA	[0.38-1.12]
PID_CDC42_REG_PATHWAY	0.617258	0.309966	-1.55652	0.119585	0.384194	0.33622	1.13321	NA	[0.34-1.13]
PID_FOXO_PATHWAY	1.77648	0.370493	1.551	0.120903	0.384194	0.859401	3.67218	NA	[0.86-3.67]
PID_THROMBIN_PAR4_PATHWAY	0.65607	0.273603	-1.54051	0.123437	0.384194	0.383759	1.12161	NA	[0.38-1.12]
PID_SYNDECAN_3_PATHWAY	0.598656	0.332206	-1.54443	0.122485	0.384194	0.312178	1.14803	NA	[0.31-1.15]
WP_CAMKK2_PATHWAY	0.60625	0.327929	-1.52613	0.126978	0.385817	0.3188	1.15288	NA	[0.32-1.15]
PID_TCR_PATHWAY	0.677983	0.25408	-1.52957	0.126124	0.385817	0.412046	1.11556	NA	[0.41-1.12]
PID_PI3KCI_PATHWAY	0.643283	0.289017	-1.52645	0.126898	0.385817	0.365082	1.13348	NA	[0.37-1.13]
WP_INTERACTIONS_OF_NATURAL_KILLER_CELLS_IN_PANCREATIC_CANCER	0.702719	0.232253	-1.51903	0.128756	0.389721	0.445746	1.10784	NA	[0.45-1.11]
WP_ARRHYTHMOGENIC_RIGHT_VENTRICULAR_CARDIOMYOPATHY	0.61145	0.326423	-1.50701	0.131809	0.39744	0.322485	1.15935	NA	[0.32-1.16]
WP_WHITE_FAT_CELL_DIFFERENTIATION	0.677593	0.259368	-1.50061	0.133457	0.39936	0.407563	1.12653	NA	[0.41-1.13]
WP_MBDNF_AND_PROBDNF_REGULATION_OF_GABA_NEUROTRANSMISSION	0.575745	0.367726	-1.50136	0.133262	0.39936	0.280041	1.18369	NA	[0.28-1.18]
WP_FOCAL_ADHESION_PI3KAKTMTORSIGNALING_PATHWAY	0.552362	0.396549	-1.49679	0.134447	0.400805	0.253911	1.20162	NA	[0.25-1.2]
WP_TGFBETA_SIGNALING_IN_THYROID_CELLS_FOR_EPITHELIALMESENCHYMAL_TRANSITION	0.686717	0.252213	-1.49014	0.136187	0.404466	0.418883	1.1258	NA	[0.42-1.13]
PID_P38_ALPHA_BETA_PATHWAY	0.63251	0.307888	-1.48775	0.136817	0.404814	0.345934	1.15649	NA	[0.35-1.16]
WP_FOLATE_METABOLISM	1.72189	0.368606	1.47426	0.140413	0.410837	0.836077	3.54619	NA	[0.84-3.55]
WP_HOSTPATHOGEN_INTERACTION_OF_HUMAN_CORONAVIRUSES_MAPK_SIGNALING	0.563105	0.389221	-1.47548	0.140082	0.410837	0.262594	1.20752	NA	[0.26-1.21]
PID_RXR_VDR_PATHWAY	0.646354	0.295878	-1.47496	0.140223	0.410837	0.361925	1.15431	NA	[0.36-1.15]
WP_FAMILIAL_HYPERLIPIDEMIA_TYPE_4	0.648461	0.296824	-1.45929	0.144484	0.418104	0.362432	1.16022	NA	[0.36-1.16]
WP_OVARIAN_INFERTILITY	0.563528	0.39217	-1.46248	0.14361	0.418104	0.261276	1.21543	NA	[0.26-1.22]
WP_SELECTIVE_EXPRESSION_OF_CHEMOKINE_RECEPTORS_DURING_TCELL_POLARIZATION	0.721219	0.223822	-1.46014	0.14425	0.418104	0.465104	1.11837	NA	[0.47-1.12]
WP_LNCRNA_IN_CANONICAL_WNT_SIGNALING_AND_COLORECTAL_CANCER	2.14397	0.523867	1.45583	0.14544	0.418918	0.767897	5.98599	NA	[0.77-5.99]
WP_CANONICAL_AND_NONCANONICAL_NOTCH_SIGNALING	0.657623	0.288169	-1.45443	0.145826	0.418918	0.373841	1.15682	NA	[0.37-1.16]
WP_VITAMIN_K_METABOLISM_AND_ACTIVATION_OF_DEPENDENT_PROTEINS	1.56395	0.309186	1.44643	0.148057	0.419229	0.853186	2.86684	NA	[0.85-2.87]
WP_CLEAR_CELL_RENAL_CELL_CARCINOMA_PATHWAYS	1.67928	0.357261	1.45094	0.146797	0.419229	0.833722	3.38239	NA	[0.83-3.38]
WP_B_CELL_RECEPTOR_SIGNALING_PATHWAY	0.627439	0.321563	-1.44951	0.147195	0.419229	0.334085	1.17838	NA	[0.33-1.18]
PID_UPA_UPAR_PATHWAY	0.67716	0.269411	-1.44704	0.147887	0.419229	0.399364	1.14819	NA	[0.4-1.15]
WP_47_HEDGEHOG_SIGNALING_PATHWAY	0.697258	0.249844	-1.4433	0.148937	0.420215	0.427293	1.13779	NA	[0.43-1.14]
PID_TAP63_PATHWAY	1.7916	0.404604	1.44119	0.149531	0.42039	0.810667	3.95951	NA	[0.81-3.96]
WP_NONHOMOLOGOUS_END_JOINING	1.44118	0.254077	1.4384	0.15032	0.421108	0.875889	2.37132	NA	[0.88-2.37]
WP_SARS_CORONAVIRUS_AND_INNATE_IMMUNITY	0.653857	0.297186	-1.42963	0.152823	0.425106	0.365188	1.17071	NA	[0.37-1.17]
WP_INTERLEUKIN1_INDUCED_ACTIVATION_OF_NFKB	1.46228	0.265566	1.4309	0.152459	0.425106	0.868922	2.46083	NA	[0.87-2.46]
WP_PHYSIOLOGICAL_AND_PATHOLOGICAL_HYPERTROPHY_OF_THE_HEART	0.646059	0.306033	-1.42751	0.153434	0.425307	0.35463	1.17698	NA	[0.35-1.18]
WP_MYOMETRIAL_RELAXATION_AND_CONTRACTION_PATHWAYS	0.514036	0.468966	-1.419	0.155899	0.4279	0.205026	1.28878	NA	[0.21-1.29]
WP_FAMILIAL_HYPERLIPIDEMIA_TYPE_2	0.6972	0.254234	-1.4187	0.155985	0.4279	0.423597	1.14752	NA	[0.42-1.15]
PID_IL3_PATHWAY	0.6713	0.280924	-1.41867	0.155994	0.4279	0.387074	1.16423	NA	[0.39-1.16]
WP_DOPAMINE_METABOLISM	0.666368	0.287298	-1.41286	0.157696	0.427936	0.37946	1.17021	NA	[0.38-1.17]
WP_PATHOGENIC_ESCHERICHIA_COLI_INFECTION	1.61186	0.33805	1.41218	0.157896	0.427936	0.830956	3.12663	NA	[0.83-3.13]
WP_SMALL_LIGAND_GPCRS	0.697661	0.25511	-1.41124	0.158174	0.427936	0.42315	1.15026	NA	[0.42-1.15]
PID_NEPHRIN_NEPH1_PATHWAY	0.57714	0.388596	-1.4145	0.157214	0.427936	0.269468	1.2361	NA	[0.27-1.24]
WP_PLURIPOTENT_STEM_CELL_DIFFERENTIATION_PATHWAY	0.61979	0.340122	-1.40648	0.159582	0.430272	0.318223	1.20714	NA	[0.32-1.21]
WP_PROTEOGLYCAN_BIOSYNTHESIS	0.704769	0.250375	-1.39745	0.162279	0.433289	0.431447	1.15124	NA	[0.43-1.15]
WP_THYROID_HORMONES_PRODUCTION_AND_PERIPHERAL_DOWNSTREAM_SIGNALING_EFFECTS	0.479428	0.526158	-1.39722	0.162346	0.433289	0.170945	1.34459	NA	[0.17-1.34]
PID_IL6_7_PATHWAY	0.689758	0.265293	-1.40002	0.161509	0.433289	0.410089	1.16015	NA	[0.41-1.16]
WP_ONCOSTATIN_M_SIGNALING_PATHWAY	0.630649	0.330959	-1.39294	0.163638	0.433745	0.329667	1.20643	NA	[0.33-1.21]
WP_PDGFRBETA_PATHWAY	0.686965	0.269931	-1.39099	0.164227	0.433745	0.404733	1.166	NA	[0.4-1.17]
PID_TCPTP_PATHWAY	0.680188	0.27683	-1.39214	0.16388	0.433745	0.395358	1.17022	NA	[0.4-1.17]
PID_IL2_1PATHWAY	0.670075	0.288158	-1.38939	0.164713	0.433745	0.380928	1.1787	NA	[0.38-1.18]
WP_TRANSCRIPTIONAL_CASCADE_REGULATING_ADIPOGENESIS	0.699549	0.25778	-1.38614	0.165705	0.434906	0.42208	1.15942	NA	[0.42-1.16]
WP_ELECTRON_TRANSPORT_CHAIN_OXPHOS_SYSTEM_IN_MITOCHONDRIA	1.35786	0.221436	1.38149	0.167129	0.437193	0.879769	2.09576	NA	[0.88-2.1]
PID_ER_NONGENOMIC_PATHWAY	0.654967	0.309136	-1.36888	0.171037	0.445939	0.35734	1.20049	NA	[0.36-1.2]
PID_IL12_STAT4_PATHWAY	0.72776	0.233017	-1.36378	0.172636	0.448627	0.460939	1.14903	NA	[0.46-1.15]
WP_EGFR_TYROSINE_KINASE_INHIBITOR_RESISTANCE	0.577703	0.402911	-1.36183	0.173253	0.448753	0.262268	1.27252	NA	[0.26-1.27]
WP_COVID19_ADVERSE_OUTCOME_PATHWAY	0.736329	0.226942	-1.34871	0.177431	0.45772	0.471953	1.1488	NA	[0.47-1.15]
PID_IL5_PATHWAY	0.747348	0.216148	-1.34733	0.177873	0.45772	0.489257	1.14159	NA	[0.49-1.14]
WP_IMMUNE_RESPONSE_TO_TUBERCULOSIS	0.773117	0.193287	-1.33131	0.183086	0.462753	0.529321	1.1292	NA	[0.53-1.13]
WP_NSP1_FROM_SARSCOV2_INHIBITS_TRANSLATION_INITIATION_IN_THE_HOST_CELL	1.33985	0.219483	1.33292	0.182557	0.462753	0.871426	2.06005	NA	[0.87-2.06]
WP_OXIDATIVE_STRESS_RESPONSE	0.627326	0.350666	-1.32972	0.18361	0.462753	0.315505	1.24733	NA	[0.32-1.25]
WP_TCELL_RECEPTOR_SIGNALING_PATHWAY	0.690792	0.279095	-1.32541	0.185034	0.462753	0.399743	1.19375	NA	[0.4-1.19]
WP_TYPE_II_INTERFERON_SIGNALING	0.767412	0.199785	-1.32508	0.185145	0.462753	0.518765	1.13524	NA	[0.52-1.14]
WP_BONE_MORPHOGENIC_PROTEIN_SIGNALING_AND_REGULATION	0.704759	0.262821	-1.33132	0.183082	0.462753	0.421044	1.17965	NA	[0.42-1.18]
WP_NEUROINFLAMMATION	1.44958	0.278991	1.33078	0.183261	0.462753	0.839007	2.5045	NA	[0.84-2.5]
PID_NFKAPPAB_ATYPICAL_PATHWAY	0.711295	0.257409	-1.32345	0.185687	0.462753	0.42948	1.17803	NA	[0.43-1.18]
PID_INTEGRIN_A9B1_PATHWAY	0.700083	0.268428	-1.32831	0.184076	0.462753	0.413679	1.18478	NA	[0.41-1.18]
PID_ERBB1_INTERNALIZATION_PATHWAY	0.621416	0.356964	-1.33278	0.182605	0.462753	0.308698	1.25093	NA	[0.31-1.25]
WP_DISORDERS_OF_FRUCTOSE_METABOLISM	1.40958	0.26039	1.31836	0.187382	0.464049	0.846144	2.34819	NA	[0.85-2.35]
PID_CD8_TCR_PATHWAY	0.724371	0.244366	-1.31954	0.186988	0.464049	0.4487	1.16941	NA	[0.45-1.17]
PID_INTEGRIN_A4B1_PATHWAY	0.703868	0.267434	-1.31309	0.189152	0.46697	0.416726	1.18886	NA	[0.42-1.19]
WP_FOCAL_ADHESION	0.657265	0.321003	-1.30737	0.191088	0.468818	0.35035	1.23304	NA	[0.35-1.23]
WP_VITAMIN_D_IN_INFLAMMATORY_DISEASES	0.681679	0.292827	-1.30861	0.190667	0.468818	0.383994	1.21014	NA	[0.38-1.21]
WP_IL1_AND_MEGAKARYOCYTES_IN_OBESITY	0.736191	0.235592	-1.29998	0.193607	0.473527	0.463932	1.16823	NA	[0.46-1.17]
WP_NUCLEAR_RECEPTORS	0.61749	0.371673	-1.29709	0.194601	0.47449	0.298031	1.27938	NA	[0.3-1.28]
WP_GENES_RELATED_TO_PRIMARY_CILIUM_DEVELOPMENT_BASED_ON_CRISPR	1.44151	0.283674	1.28913	0.197354	0.478251	0.826712	2.51352	NA	[0.83-2.51]
WP_EICOSANOID_METABOLISM_VIA_LIPOOXYGENASES_LOX	0.632665	0.354749	-1.29053	0.196866	0.478251	0.315654	1.26805	NA	[0.32-1.27]
WP_ADIPOGENESIS	0.638139	0.351429	-1.27821	0.201176	0.481603	0.320463	1.27073	NA	[0.32-1.27]
WP_PROSTAGLANDIN_SIGNALING	0.74667	0.228164	-1.28036	0.200419	0.481603	0.477436	1.16773	NA	[0.48-1.17]
WP_NONALCOHOLIC_FATTY_LIVER_DISEASE	1.62842	0.381032	1.27971	0.200646	0.481603	0.771671	3.43639	NA	[0.77-3.44]
WP_EXERCISEINDUCED_CIRCADIAN_REGULATION	0.602455	0.396024	-1.27958	0.200694	0.481603	0.277222	1.30924	NA	[0.28-1.31]
WP_COPPER_HOMEOSTASIS	0.587424	0.421576	-1.26195	0.206966	0.48954	0.257102	1.34214	NA	[0.26-1.34]
WP_CORTICOTROPINRELEASING_HORMONE_SIGNALING_PATHWAY	0.571156	0.44383	-1.26195	0.206966	0.48954	0.239313	1.36315	NA	[0.24-1.36]
WP_SPINAL_CORD_INJURY	0.604624	0.397933	-1.26441	0.206085	0.48954	0.277181	1.31888	NA	[0.28-1.32]
WP_BMP2WNT4FOXO1_PATHWAY_IN_PRIMARY_ENDOMETRIAL_STROMAL_CELL_DIFFERENTIATION	0.7139	0.267285	-1.26087	0.207355	0.48954	0.422789	1.20546	NA	[0.42-1.21]
PID_SYNDECAN_2_PATHWAY	1.52607	0.335416	1.26022	0.20759	0.48954	0.790804	2.94498	NA	[0.79-2.94]
PID_SHP2_PATHWAY	0.680716	0.306657	-1.2542	0.209768	0.493205	0.373198	1.24163	NA	[0.37-1.24]
WP_SMALL_CELL_LUNG_CANCER	1.7147	0.432668	1.24631	0.212651	0.49383	0.734345	4.00383	NA	[0.73-4]
WP_GANGLIO_SPHINGOLIPID_METABOLISM	0.685128	0.304583	-1.24153	0.21441	0.49383	0.377147	1.24461	NA	[0.38-1.24]
WP_ZINC_HOMEOSTASIS	1.49506	0.32278	1.24594	0.212787	0.49383	0.794158	2.81454	NA	[0.79-2.81]
WP_CILIOPATHIES	1.51208	0.330424	1.25139	0.210794	0.49383	0.791258	2.88957	NA	[0.79-2.89]
PID_TRAIL_PATHWAY	0.662188	0.331329	-1.2441	0.213464	0.49383	0.345903	1.26768	NA	[0.35-1.27]
PID_REG_GR_PATHWAY	0.518839	0.528208	-1.24224	0.214148	0.49383	0.184256	1.46098	NA	[0.18-1.46]
PID_DELTA_NP63_PATHWAY	1.61559	0.384662	1.24706	0.212375	0.49383	0.76016	3.43365	NA	[0.76-3.43]
WP_OVERVIEW_OF_NANOPARTICLE_EFFECTS	0.715663	0.271039	-1.23431	0.217087	0.497098	0.420726	1.21735	NA	[0.42-1.22]
WP_EMBRYONIC_STEM_CELL_PLURIPOTENCY_PATHWAYS	0.536085	0.505	-1.23458	0.216986	0.497098	0.19924	1.44241	NA	[0.2-1.44]
WP_HISTONE_MODIFICATIONS	1.55391	0.357972	1.23131	0.218208	0.498221	0.770405	3.13424	NA	[0.77-3.13]
WP_KYNURENINE_PATHWAY_AND_LINKS_TO_CELL_SENESCENCE	0.685839	0.3073	-1.22718	0.219756	0.500308	0.375533	1.25255	NA	[0.38-1.25]
WP_TCELL_ACTIVATION_SARSCOV2	0.692454	0.30034	-1.22366	0.22108	0.501877	0.384363	1.2475	NA	[0.38-1.25]
PID_ERBB2_ERBB3_PATHWAY	0.623089	0.389225	-1.2154	0.224212	0.507528	0.290564	1.33616	NA	[0.29-1.34]
WP_GPR40_PATHWAY	0.7237	0.266608	-1.21293	0.225155	0.508206	0.429163	1.22038	NA	[0.43-1.22]
WP_NEURAL_CREST_DIFFERENTIATION	0.585715	0.44352	-1.20608	0.227786	0.50984	0.245562	1.39705	NA	[0.25-1.4]
WP_THYMIC_STROMAL_LYMPHOPOIETIN_TSLP_SIGNALING_PATHWAY	0.704999	0.289491	-1.20749	0.227242	0.50984	0.399737	1.24338	NA	[0.4-1.24]
WP_PARKINUBIQUITIN_PROTEASOMAL_SYSTEM_PATHWAY	1.53268	0.354076	1.20601	0.227815	0.50984	0.765705	3.0679	NA	[0.77-3.07]
WP_TRYPTOPHAN_CATABOLISM_LEADING_TO_NAD_PRODUCTION	0.687892	0.311495	-1.20106	0.229729	0.512672	0.373573	1.26668	NA	[0.37-1.27]
WP_OXIDATIVE_PHOSPHORYLATION	1.29824	0.217956	1.19751	0.231106	0.514292	0.846893	1.99011	NA	[0.85-1.99]
WP_WNT_SIGNALING	0.52759	0.541528	-1.1808	0.237682	0.520709	0.182535	1.52492	NA	[0.18-1.52]
WP_NANOMATERIAL_INDUCED_APOPTOSIS	1.41056	0.291227	1.18117	0.237536	0.520709	0.797075	2.49623	NA	[0.8-2.5]
WP_HIPPOYAP_SIGNALING_PATHWAY	1.51011	0.349266	1.18014	0.237944	0.520709	0.761576	2.99437	NA	[0.76-2.99]
PID_ALK1_PATHWAY	0.731054	0.26421	-1.18568	0.235748	0.520709	0.435566	1.227	NA	[0.44-1.23]
PID_P38_GAMMA_DELTA_PATHWAY	1.37028	0.266798	1.18073	0.237709	0.520709	0.81229	2.31158	NA	[0.81-2.31]
PID_TCR_CALCIUM_PATHWAY	0.710903	0.287703	-1.18601	0.235617	0.520709	0.404499	1.24941	NA	[0.4-1.25]
WP_SUDDEN_INFANT_DEATH_SYNDROME_SIDS_SUSCEPTIBILITY_PATHWAYS	0.458382	0.66219	-1.17799	0.238801	0.52114	0.12519	1.67836	NA	[0.13-1.68]
PID_TCR_JNK_PATHWAY	0.751899	0.242853	-1.17418	0.240322	0.523015	0.467135	1.21025	NA	[0.47-1.21]
WP_METABOLISM_OF_SPINGOLIPIDS_IN_ER_AND_GOLGI_APPARATUS	1.50964	0.354667	1.16129	0.245523	0.531406	0.753322	3.02529	NA	[0.75-3.03]
WP_PI3KAKT_SIGNALING_PATHWAY	0.602951	0.435628	-1.16136	0.245497	0.531406	0.256729	1.41608	NA	[0.26-1.42]
WP_MIRNA_REGULATION_OF_P53_PATHWAY_IN_PROSTATE_CANCER	1.49387	0.347412	1.15531	0.247965	0.532156	0.756126	2.95141	NA	[0.76-2.95]
WP_PRION_DISEASE_PATHWAY	0.712478	0.293806	-1.15384	0.248564	0.532156	0.400575	1.26724	NA	[0.4-1.27]
WP_SARSCOV2_INNATE_IMMUNITY_EVASION_AND_CELLSPECIFIC_IMMUNE_RESPONSE	0.717224	0.287401	-1.15646	0.247493	0.532156	0.408337	1.25977	NA	[0.41-1.26]
WP_LDL_INFLUENCE_ON_CD14_AND_TLR4	0.700177	0.308319	-1.15602	0.247674	0.532156	0.382619	1.2813	NA	[0.38-1.28]
WP_PURINE_METABOLISM	1.36031	0.269322	1.14256	0.253223	0.536353	0.802402	2.30614	NA	[0.8-2.31]
WP_TCA_CYCLE_IN_SENESCENCE	1.29324	0.224989	1.14295	0.25306	0.536353	0.832086	2.00997	NA	[0.83-2.01]
WP_WNT_SIGNALING_IN_KIDNEY_DISEASE	0.62256	0.413329	-1.14658	0.251554	0.536353	0.276921	1.39961	NA	[0.28-1.4]
WP_PROLACTIN_SIGNALING_PATHWAY	0.679203	0.338583	-1.14252	0.25324	0.536353	0.349782	1.31887	NA	[0.35-1.32]
WP_P38_MAPK_SIGNALING_PATHWAY	1.54094	0.381366	1.1338	0.25688	0.536974	0.729736	3.25391	NA	[0.73-3.25]
WP_15Q133_COPY_NUMBER_VARIATION_SYNDROME	0.749371	0.255594	-1.12883	0.258971	0.536974	0.454083	1.23668	NA	[0.45-1.24]
WP_LEPTIN_SIGNALING_PATHWAY	0.634091	0.401408	-1.13491	0.256412	0.536974	0.288717	1.39261	NA	[0.29-1.39]
WP_HEMATOPOIETIC_STEM_CELL_GENE_REGULATION_BY_GABP_ALPHABETA_COMPLEX	0.71274	0.29899	-1.13261	0.257379	0.536974	0.39667	1.28065	NA	[0.4-1.28]
WP_LTF_DANGER_SIGNAL_RESPONSE_PATHWAY	0.768272	0.233093	-1.13093	0.258085	0.536974	0.486526	1.21318	NA	[0.49-1.21]
WP_NAD_BIOSYNTHETIC_PATHWAYS	1.62386	0.427859	1.1331	0.257171	0.536974	0.702029	3.75616	NA	[0.7-3.76]
WP_CARDIAC_HYPERTROPHIC_RESPONSE	0.64653	0.386209	-1.12927	0.258783	0.536974	0.303283	1.37826	NA	[0.3-1.38]
PID_MYC_REPRESS_PATHWAY	0.611546	0.431525	-1.1396	0.254454	0.536974	0.262491	1.42477	NA	[0.26-1.42]
WP_ANGIOPOIETINLIKE_PROTEIN_8_REGULATORY_PATHWAY	0.554897	0.524086	-1.12381	0.261094	0.539959	0.19866	1.54994	NA	[0.2-1.55]
PID_TNF_PATHWAY	0.650685	0.38467	-1.11714	0.263935	0.544409	0.306153	1.38294	NA	[0.31-1.38]
WP_HEAD_AND_NECK_SQUAMOUS_CELL_CARCINOMA	1.69541	0.474	1.11376	0.265382	0.545968	0.669583	4.29283	NA	[0.67-4.29]
WP_COMPLEMENT_SYSTEM	0.742066	0.269962	-1.10503	0.269147	0.552105	0.43717	1.25961	NA	[0.44-1.26]
WP_ERBB_SIGNALING_PATHWAY	0.587018	0.483393	-1.102	0.270462	0.552105	0.227608	1.51397	NA	[0.23-1.51]
WP_2Q13_COPY_NUMBER_VARIATION_SYNDROME	1.68119	0.471259	1.10236	0.270303	0.552105	0.667543	4.23402	NA	[0.67-4.23]
WP_PROTEASOME_DEGRADATION	1.34071	0.267226	1.0972	0.272554	0.554942	0.794094	2.2636	NA	[0.79-2.26]
WP_ANGIOTENSIN_II_RECEPTOR_TYPE_1_PATHWAY	0.711842	0.310504	-1.09467	0.273661	0.555764	0.38733	1.30823	NA	[0.39-1.31]
WP_AMYOTROPHIC_LATERAL_SCLEROSIS_ALS	0.652005	0.39229	-1.09027	0.275592	0.558251	0.302227	1.40659	NA	[0.3-1.41]
PID_PTP1B_PATHWAY	0.739426	0.277364	-1.0884	0.276421	0.558497	0.42934	1.27347	NA	[0.43-1.27]
PID_ERB_GENOMIC_PATHWAY	0.676119	0.361588	-1.08241	0.279071	0.562413	0.332842	1.37343	NA	[0.33-1.37]
WP_LUNG_FIBROSIS	0.692821	0.340472	-1.07787	0.281093	0.564025	0.355476	1.3503	NA	[0.36-1.35]
WP_DRUG_INDUCTION_OF_BILE_ACID_PATHWAY	1.39526	0.310068	1.07421	0.282727	0.564025	0.759844	2.56203	NA	[0.76-2.56]
WP_NOVEL_INTRACELLULAR_COMPONENTS_OF_RIGILIKE_RECEPTOR_PATHWAY	0.656732	0.390977	-1.07546	0.282169	0.564025	0.305202	1.41315	NA	[0.31-1.41]
PID_RHOA_REG_PATHWAY	0.737412	0.28348	-1.07453	0.282584	0.564025	0.42307	1.28531	NA	[0.42-1.29]
WP_FAMILIAL_PARTIAL_LIPODYSTROPHY	1.40611	0.320297	1.0641	0.287282	0.571669	0.750555	2.63426	NA	[0.75-2.63]
WP_HEPATITIS_B_INFECTION	0.643268	0.416864	-1.05836	0.28989	0.571935	0.284156	1.45622	NA	[0.28-1.46]
WP_CANNABINOID_RECEPTOR_SIGNALING	0.654205	0.401888	-1.05585	0.291035	0.571935	0.297596	1.43814	NA	[0.3-1.44]
WP_TAMOXIFEN_METABOLISM	1.34839	0.28276	1.05712	0.290459	0.571935	0.774692	2.34693	NA	[0.77-2.35]
PID_PI3KCI_AKT_PATHWAY	1.44148	0.345512	1.05834	0.2899	0.571935	0.732332	2.83732	NA	[0.73-2.84]
PID_EPHRINB_REV_PATHWAY	0.724674	0.30343	-1.06131	0.288548	0.571935	0.399818	1.31348	NA	[0.4-1.31]
PID_HES_HEY_PATHWAY	0.671987	0.37754	-1.05291	0.292381	0.573154	0.320625	1.40839	NA	[0.32-1.41]
WP_PI3KAKTMTOR_SIGNALING_PATHWAY_AND_THERAPEUTIC_OPPORTUNITIES	1.44335	0.350567	1.04679	0.295196	0.576582	0.726056	2.8693	NA	[0.73-2.87]
WP_KIT_RECEPTOR_SIGNALING_PATHWAY	0.713915	0.322398	-1.04527	0.2959	0.576582	0.379508	1.34299	NA	[0.38-1.34]
PID_S1P_S1P3_PATHWAY	0.768096	0.252634	-1.04436	0.29632	0.576582	0.468137	1.26025	NA	[0.47-1.26]
WP_OSTEOCLAST_SIGNALING	0.741763	0.28942	-1.03215	0.302001	0.57965	0.42064	1.30804	NA	[0.42-1.31]
WP_CELL_DIFFERENTIATION_INDEX	0.774621	0.24719	-1.03314	0.30154	0.57965	0.477178	1.25747	NA	[0.48-1.26]
WP_MAMMARY_GLAND_DEVELOPMENT_PATHWAY_EMBRYONIC_DEVELOPMENT_STAGE_1_OF_4	0.745567	0.284639	-1.03152	0.302298	0.57965	0.426778	1.30248	NA	[0.43-1.3]
PID_HNF3A_PATHWAY	0.628695	0.449181	-1.03323	0.301495	0.57965	0.260674	1.51629	NA	[0.26-1.52]
PID_TELOMERASE_PATHWAY	1.5611	0.429523	1.03694	0.299765	0.57965	0.672696	3.62277	NA	[0.67-3.62]
PID_HIF1_TFPATHWAY	1.41826	0.337049	1.03673	0.299861	0.57965	0.732586	2.74569	NA	[0.73-2.75]
WP_CHOLESTASIS	1.35423	0.2973	1.01996	0.307748	0.583465	0.756189	2.42524	NA	[0.76-2.43]
WP_AMPLIFICATION_AND_EXPANSION_OF_ONCOGENIC_PATHWAYS_AS_METASTATIC_TRAITS	0.790426	0.231011	-1.01806	0.308648	0.583465	0.502603	1.24308	NA	[0.5-1.24]
WP_DYRK1A	1.61127	0.465123	1.02559	0.305087	0.583465	0.647523	4.00943	NA	[0.65-4.01]
WP_G13_SIGNALING_PATHWAY	0.677128	0.381314	-1.0225	0.306542	0.583465	0.320698	1.4297	NA	[0.32-1.43]
PID_P53_DOWNSTREAM_PATHWAY	1.60112	0.46242	1.01791	0.30872	0.583465	0.646861	3.96311	NA	[0.65-3.96]
PID_AR_NONGENOMIC_PATHWAY	0.706091	0.340363	-1.02247	0.306558	0.583465	0.362363	1.37587	NA	[0.36-1.38]
WP_RAS_AND_BRADYKININ_PATHWAYS_IN_COVID19	0.724325	0.31917	-1.01048	0.312265	0.588758	0.387486	1.35398	NA	[0.39-1.35]
WP_MAMMALIAN_DISORDER_OF_SEXUAL_DEVELOPMENT	0.690149	0.371148	-0.999191	0.317702	0.596686	0.333443	1.42845	NA	[0.33-1.43]
WP_OSTEOBLAST_SIGNALING	0.797151	0.227026	-0.998616	0.317981	0.596686	0.510853	1.2439	NA	[0.51-1.24]
WP_TOLLLIKE_RECEPTOR_SIGNALING_RELATED_TO_MYD88	0.752477	0.287809	-0.988103	0.323102	0.602007	0.428066	1.32275	NA	[0.43-1.32]
WP_CODEINE_AND_MORPHINE_METABOLISM	1.24946	0.225174	0.989079	0.322624	0.602007	0.803629	1.94264	NA	[0.8-1.94]
WP_NCRNAS_INVOLVED_IN_STAT3_SIGNALING_IN_HEPATOCELLULAR_CARCINOMA	0.810115	0.213011	-0.988584	0.322867	0.602007	0.53362	1.22988	NA	[0.53-1.23]
WP_CHOLESTEROL_METABOLISM_WITH_BLOCH_AND_KANDUTSCHRUSSELL_PATHWAYS	1.35269	0.308085	0.98056	0.32681	0.603224	0.73953	2.47424	NA	[0.74-2.47]
WP_VITAMIN_B12_DISORDERS	1.36156	0.314631	0.98093	0.326627	0.603224	0.73489	2.52262	NA	[0.73-2.52]
WP_MITOCHONDRIAL_COMPLEX_IV_ASSEMBLY	1.24255	0.221067	0.982361	0.325922	0.603224	0.805642	1.91641	NA	[0.81-1.92]
PID_NETRIN_PATHWAY	0.74658	0.297212	-0.983316	0.325452	0.603224	0.416955	1.33679	NA	[0.42-1.34]
WP_MICROTUBULE_CYTOSKELETON_REGULATION	1.44065	0.373601	0.977227	0.328457	0.604851	0.692705	2.99617	NA	[0.69-3]
PID_RAS_PATHWAY	0.715878	0.343778	-0.972271	0.330916	0.607961	0.364934	1.40431	NA	[0.36-1.4]
WP_TRYPTOPHAN_METABOLISM	0.704602	0.361278	-0.969122	0.332484	0.609426	0.347075	1.43042	NA	[0.35-1.43]
WP_FAMILIAL_HYPERLIPIDEMIA_TYPE_5	0.795984	0.237509	-0.960705	0.336701	0.612353	0.499731	1.26786	NA	[0.5-1.27]
WP_TYPE_III_INTERFERON_SIGNALING	0.813658	0.214864	-0.959749	0.337182	0.612353	0.53401	1.23975	NA	[0.53-1.24]
WP_H19_ACTION_RBE2F1_SIGNALING_AND_CDKBETACATENIN_ACTIVITY	1.30778	0.2789	0.962098	0.336001	0.612353	0.757066	2.25909	NA	[0.76-2.26]
PID_PDGFRB_PATHWAY	0.726079	0.332181	-0.96362	0.335237	0.612353	0.378644	1.39231	NA	[0.38-1.39]
WP_OMEGA9_FATTY_ACID_SYNTHESIS	1.29344	0.272179	0.945343	0.344484	0.623422	0.758693	2.20508	NA	[0.76-2.21]
WP_CIRCADIAN_RHYTHM_GENES	0.496838	0.740503	-0.944616	0.344855	0.623422	0.116385	2.12096	NA	[0.12-2.12]
WP_OMEGA3_OMEGA6_FATTY_ACID_SYNTHESIS	0.752208	0.301989	-0.942891	0.345737	0.623589	0.416183	1.35954	NA	[0.42-1.36]
WP_MAPK_PATHWAY_IN_CONGENITAL_THYROID_CANCER	1.34963	0.319553	0.938287	0.348097	0.626416	0.721459	2.52476	NA	[0.72-2.52]
WP_HOSTPATHOGEN_INTERACTION_OF_HUMAN_CORONAVIRUSES_APOPTOSIS	1.32826	0.303846	0.934244	0.350178	0.628729	0.73223	2.40944	NA	[0.73-2.41]
WP_VITAMIN_B12_METABOLISM	0.734615	0.330866	-0.932126	0.351271	0.62917	0.384084	1.40505	NA	[0.38-1.41]
WP_LEUCINE_ISOLEUCINE_AND_VALINE_METABOLISM	1.24619	0.236483	0.930685	0.352017	0.62917	0.783952	1.98097	NA	[0.78-1.98]
WP_SIGNAL_TRANSDUCTION_THROUGH_IL1R	1.35194	0.328642	0.917529	0.358866	0.638745	0.709931	2.57452	NA	[0.71-2.57]
WP_EBOLA_VIRUS_INFECTION_IN_HOST	0.764421	0.29286	-0.917289	0.358991	0.638745	0.430576	1.35711	NA	[0.43-1.36]
WP_FACTORS_AND_PATHWAYS_AFFECTING_INSULINLIKE_GROWTH_FACTOR_IGF1AKT_SIGNALING	0.68834	0.411321	-0.907981	0.363888	0.642275	0.307387	1.54142	NA	[0.31-1.54]
WP_BLOOD_CLOTTING_CASCADE	0.754608	0.309521	-0.909651	0.363007	0.642275	0.411393	1.38416	NA	[0.41-1.38]
WP_TNFRELATED_WEAK_INDUCER_OF_APOPTOSIS_TWEAK_SIGNALING_PATHWAY	1.34208	0.324264	0.90734	0.364227	0.642275	0.710825	2.53391	NA	[0.71-2.53]
PID_IL2_PI3K_PATHWAY	0.742111	0.32831	-0.908462	0.363634	0.642275	0.389952	1.4123	NA	[0.39-1.41]
WP_NOTCH_SIGNALING_PATHWAY	0.711781	0.375719	-0.904891	0.365523	0.642587	0.340827	1.48648	NA	[0.34-1.49]
WP_GALANIN_RECEPTOR_PATHWAY	1.33212	0.317786	0.902401	0.366844	0.642587	0.714567	2.48338	NA	[0.71-2.48]
PID_CONE_PATHWAY	0.734459	0.341547	-0.903597	0.366209	0.642587	0.376047	1.43448	NA	[0.38-1.43]
WP_2873_ARYL_HYDROCARBON_RECEPTOR_PATHWAY	1.39134	0.366664	0.900727	0.367733	0.64272	0.678152	2.85454	NA	[0.68-2.85]
PID_AMB2_NEUTROPHILS_PATHWAY	0.805408	0.241233	-0.897084	0.369674	0.644686	0.50197	1.29227	NA	[0.5-1.29]
PID_S1P_S1P1_PATHWAY	0.809648	0.236102	-0.89434	0.37114	0.645816	0.509713	1.28608	NA	[0.51-1.29]
WP_IL10_ANTIINFLAMMATORY_SIGNALING_PATHWAY	0.833763	0.203981	-0.891291	0.372773	0.646945	0.559003	1.24357	NA	[0.56-1.24]
PID_FGF_PATHWAY	0.727929	0.35677	-0.890074	0.373426	0.646945	0.361747	1.46478	NA	[0.36-1.46]
WP_IL5_SIGNALING_PATHWAY	0.751284	0.321889	-0.888418	0.374316	0.647067	0.399771	1.41188	NA	[0.4-1.41]
WP_SPHINGOLIPID_METABOLISM_INTEGRATED_PATHWAY	0.736761	0.346539	-0.881549	0.378021	0.650881	0.373553	1.45312	NA	[0.37-1.45]
WP_WNT_SIGNALING_PATHWAY_AND_PLURIPOTENCY	0.606612	0.5676	-0.880666	0.378499	0.650881	0.19942	1.84524	NA	[0.2-1.85]
WP_THYROXINE_THYROID_HORMONE_PRODUCTION	0.701562	0.402894	-0.879752	0.378994	0.650881	0.318509	1.54529	NA	[0.32-1.55]
WP_CLOCKCONTROLLED_AUTOPHAGY_IN_BONE_METABOLISM	0.692205	0.419924	-0.876047	0.381005	0.652915	0.303945	1.57643	NA	[0.3-1.58]
WP_PREIMPLANTATION_EMBRYO	1.51851	0.478336	0.8733	0.3825	0.654058	0.594645	3.87774	NA	[0.59-3.88]
WP_PDGF_PATHWAY	0.768179	0.302524	-0.871772	0.383333	0.654067	0.424574	1.38986	NA	[0.42-1.39]
WP_LIPID_METABOLISM_PATHWAY	1.38604	0.377649	0.864432	0.387351	0.659498	0.661182	2.90557	NA	[0.66-2.91]
WP_1Q211_COPY_NUMBER_VARIATION_SYNDROME	0.749003	0.335237	-0.862112	0.388626	0.660246	0.388266	1.4449	NA	[0.39-1.44]
WP_NEUROGENESIS_REGULATION_IN_THE_OLFACTORY_EPITHELIUM	0.696485	0.422255	-0.856614	0.391658	0.662548	0.30443	1.59344	NA	[0.3-1.59]
WP_PATHWAYS_OF_NUCLEIC_ACID_METABOLISM_AND_INNATE_IMMUNE_SENSING	0.806647	0.250429	-0.858001	0.390892	0.662548	0.493762	1.3178	NA	[0.49-1.32]
WP_RELATIONSHIP_BETWEEN_INFLAMMATION_COX2_AND_EGFR	0.742499	0.35023	-0.850111	0.395263	0.662725	0.373748	1.47507	NA	[0.37-1.48]
WP_BURN_WOUND_HEALING	0.795786	0.267938	-0.852532	0.393919	0.662725	0.470681	1.34544	NA	[0.47-1.35]
WP_TRANSCRIPTION_FACTOR_REGULATION_IN_ADIPOGENESIS	0.776236	0.298397	-0.848863	0.395957	0.662725	0.432512	1.39312	NA	[0.43-1.39]
WP_TOLLLIKE_RECEPTOR_SIGNALING_PATHWAY	0.748461	0.340661	-0.850512	0.39504	0.662725	0.383882	1.45929	NA	[0.38-1.46]
PID_HDAC_CLASSIII_PATHWAY	0.730912	0.367513	-0.852926	0.3937	0.662725	0.355662	1.50208	NA	[0.36-1.5]
WP_RALA_DOWNSTREAM_REGULATED_GENES	1.28302	0.294937	0.844987	0.398118	0.664933	0.719753	2.2871	NA	[0.72-2.29]
WP_STEROID_BIOSYNTHESIS	1.24655	0.261805	0.841777	0.399913	0.665118	0.746211	2.08238	NA	[0.75-2.08]
PID_KIT_PATHWAY	0.769468	0.310844	-0.843046	0.399203	0.665118	0.418407	1.41508	NA	[0.42-1.42]
WP_FAMILIAL_HYPERLIPIDEMIA_TYPE_3	0.834304	0.216056	-0.838476	0.401763	0.666409	0.546282	1.27418	NA	[0.55-1.27]
WP_GLYCOLYSIS_IN_SENESCENCE	1.19026	0.20799	0.837386	0.402376	0.666409	0.79177	1.78929	NA	[0.79-1.79]
WP_MFAP5MEDIATED_OVARIAN_CANCER_CELL_MOTILITY_AND_INVASIVENESS	0.785811	0.289148	-0.833615	0.404498	0.668521	0.445856	1.38497	NA	[0.45-1.38]
WP_PHOTODYNAMIC_THERAPYINDUCED_NFE2L2_NRF2_SURVIVAL_SIGNALING	1.32572	0.341559	0.825496	0.40909	0.67351	0.67876	2.58933	NA	[0.68-2.59]
PID_NFAT_3PATHWAY	0.733177	0.376484	-0.824386	0.40972	0.67351	0.350546	1.53346	NA	[0.35-1.53]
PID_TGFBR_PATHWAY	0.747792	0.352807	-0.823764	0.410074	0.67351	0.374516	1.49311	NA	[0.37-1.49]
WP_SPHINGOLIPID_PATHWAY	0.740101	0.367775	-0.818351	0.413157	0.67643	0.359948	1.52174	NA	[0.36-1.52]
PID_CDC42_PATHWAY	1.41415	0.423813	0.817638	0.413564	0.67643	0.616232	3.24522	NA	[0.62-3.25]
WP_PROSTAGLANDIN_SYNTHESIS_AND_REGULATION	0.802449	0.270481	-0.81369	0.415823	0.678719	0.472263	1.36349	NA	[0.47-1.36]
WP_ASPIRIN_AND_MIRNAS	0.826454	0.236268	-0.806754	0.419808	0.682404	0.520124	1.3132	NA	[0.52-1.31]
WP_HIPPOMERLIN_SIGNALING_DYSREGULATION	0.750502	0.355481	-0.807395	0.419439	0.682404	0.373909	1.50639	NA	[0.37-1.51]
WP_RETT_SYNDROME_CAUSING_GENES	0.750468	0.356644	-0.804886	0.420886	0.682751	0.373041	1.50976	NA	[0.37-1.51]
WP_DEGRADATION_PATHWAY_OF_SPHINGOLIPIDS_INCLUDING_DISEASES	0.831897	0.230163	-0.799634	0.423923	0.684865	0.529851	1.30613	NA	[0.53-1.31]
WP_PI3KAKTMTOR_VITAMIN_D3_SIGNALING	1.29794	0.325761	0.80051	0.423416	0.684865	0.685433	2.45777	NA	[0.69-2.46]
WP_NEUROINFLAMMATION_AND_GLUTAMATERGIC_SIGNALING	0.673193	0.498718	-0.793481	0.427497	0.687017	0.253297	1.78916	NA	[0.25-1.79]
WP_ENDODERM_DIFFERENTIATION	1.54552	0.547153	0.795681	0.426218	0.687017	0.528855	4.51659	NA	[0.53-4.52]
WP_NEURAL_CREST_CELL_MIGRATION_IN_CANCER	0.77807	0.316619	-0.792558	0.428035	0.687017	0.418324	1.44719	NA	[0.42-1.45]
WP_NANOPARTICLE_TRIGGERED_REGULATED_NECROSIS	1.22479	0.256224	0.791361	0.428733	0.687017	0.741245	2.02376	NA	[0.74-2.02]
PID_ILK_PATHWAY	1.29815	0.330882	0.78861	0.43034	0.688195	0.678697	2.48297	NA	[0.68-2.48]
PID_VEGF_VEGFR_PATHWAY	0.870316	0.176485	-0.787027	0.431266	0.688284	0.615819	1.22999	NA	[0.62-1.23]
WP_MATRIX_METALLOPROTEINASES	0.782472	0.313714	-0.781911	0.434267	0.690283	0.423092	1.44711	NA	[0.42-1.45]
PID_AJDISS_2PATHWAY	0.756133	0.357055	-0.782899	0.433686	0.690283	0.375554	1.52238	NA	[0.38-1.52]
PID_LYMPH_ANGIOGENESIS_PATHWAY	0.827493	0.244992	-0.772901	0.439581	0.697327	0.511949	1.33753	NA	[0.51-1.34]
WP_2Q211_COPY_NUMBER_VARIATION_SYNDROME	0.796058	0.299867	-0.760616	0.446886	0.703268	0.44228	1.43282	NA	[0.44-1.43]
WP_BARDETBIEDL_SYNDROME	1.2878	0.332309	0.761134	0.446577	0.703268	0.671406	2.47007	NA	[0.67-2.47]
PID_LYSOPHOSPHOLIPID_PATHWAY	0.779334	0.327558	-0.761134	0.446577	0.703268	0.410116	1.48095	NA	[0.41-1.48]
PID_TRKR_PATHWAY	0.746467	0.384289	-0.760896	0.446719	0.703268	0.351483	1.58532	NA	[0.35-1.59]
WP_EGFEGFR_SIGNALING_PATHWAY	0.747243	0.384427	-0.757921	0.448498	0.704401	0.351752	1.5874	NA	[0.35-1.59]
WP_BMP_SIGNALING_IN_EYELID_DEVELOPMENT	0.81878	0.266277	-0.750872	0.45273	0.70823	0.485861	1.37982	NA	[0.49-1.38]
WP_CYTOSOLIC_DNASENSING_PATHWAY	0.765417	0.355703	-0.751566	0.452312	0.70823	0.381174	1.537	NA	[0.38-1.54]
PID_ERBB1_RECEPTOR_PROXIMAL_PATHWAY	0.800399	0.297205	-0.749126	0.453781	0.708472	0.447018	1.43314	NA	[0.45-1.43]
WP_TCELL_ANTIGEN_RECEPTOR_TCR_PATHWAY_DURING_STAPHYLOCOCCUS_AUREUS_INFECTION	0.812795	0.277639	-0.746569	0.455324	0.709479	0.471688	1.40058	NA	[0.47-1.4]
PID_S1P_S1P4_PATHWAY	0.835211	0.24339	-0.739844	0.459395	0.714413	0.51835	1.34577	NA	[0.52-1.35]
WP_TGFBETA_RECEPTOR_SIGNALING_IN_SKELETAL_DYSPLASIAS	0.810635	0.284805	-0.737127	0.461045	0.715571	0.463872	1.41662	NA	[0.46-1.42]
PID_ERBB_NETWORK_PATHWAY	0.800564	0.302435	-0.735492	0.46204	0.715709	0.44255	1.4482	NA	[0.44-1.45]
WP_HYPERTROPHY_MODEL	1.24268	0.296011	0.734004	0.462946	0.715709	0.695657	2.21986	NA	[0.7-2.22]
WP_NEURODEGENERATION_WITH_BRAIN_IRON_ACCUMULATION_NBIA_SUBTYPES_PATHWAY	0.728342	0.434488	-0.729559	0.46566	0.718499	0.310812	1.70676	NA	[0.31-1.71]
WP_NANOPARTICLE_TRIGGERED_AUTOPHAGIC_CELL_DEATH	0.77385	0.353572	-0.725107	0.468386	0.720956	0.386986	1.54745	NA	[0.39-1.55]
PID_EPHA_FWDPATHWAY	0.800096	0.308052	-0.723981	0.469078	0.720956	0.43745	1.46338	NA	[0.44-1.46]
WP_AGERAGE_PATHWAY	0.785211	0.335072	-0.721642	0.470515	0.721202	0.407167	1.51426	NA	[0.41-1.51]
PID_TOLL_ENDOGENOUS_PATHWAY	1.20938	0.263761	0.720749	0.471064	0.721202	0.721187	2.02803	NA	[0.72-2.03]
WP_CYTOPLASMIC_RIBOSOMAL_PROTEINS	1.1527	0.197839	0.718299	0.472573	0.722113	0.782196	1.6987	NA	[0.78-1.7]
WP_INTRAFLAGELLAR_TRANSPORT_PROTEINS_BINDING_TO_DYNEIN	1.2099	0.270977	0.703147	0.481964	0.729357	0.711365	2.05781	NA	[0.71-2.06]
WP_REGULATION_OF_WNT_BCATENIN_SIGNALING_BY_SMALL_MOLECULE_COMPOUNDS	0.836207	0.254658	-0.702427	0.482413	0.729357	0.507631	1.37746	NA	[0.51-1.38]
WP_CHROMOSOMAL_AND_MICROSATELLITE_INSTABILITY_IN_COLORECTAL_CANCER	1.38597	0.467409	0.698316	0.484979	0.729357	0.55449	3.46428	NA	[0.55-3.46]
WP_MEASLES_VIRUS_INFECTION	0.774421	0.366619	-0.697288	0.485622	0.729357	0.377495	1.58871	NA	[0.38-1.59]
WP_OVERVIEW_OF_PROINFLAMMATORY_AND_PROFIBROTIC_MEDIATORS	0.786469	0.341507	-0.703357	0.481833	0.729357	0.402708	1.53594	NA	[0.4-1.54]
WP_COMMON_PATHWAYS_UNDERLYING_DRUG_ADDICTION	0.770774	0.371284	-0.701243	0.483151	0.729357	0.372297	1.59575	NA	[0.37-1.6]
WP_SARSCOV2_MITOCHONDRIAL_CHRONIC_OXIDATIVE_STRESS_AND_ENDOTHELIAL_DYSFUNCTION	0.767985	0.373925	-0.705986	0.480197	0.729357	0.369035	1.59822	NA	[0.37-1.6]
WP_MODULATION_OF_PI3KAKTMTOR_SIGNALING_BY_BIOACTIVE_SPHINGOLIPIDS	0.825642	0.271875	-0.704713	0.480989	0.729357	0.484587	1.40673	NA	[0.48-1.41]
PID_ARF6_DOWNSTREAM_PATHWAY	1.22938	0.29543	0.699014	0.484543	0.729357	0.688994	2.19359	NA	[0.69-2.19]
WP_MIRNAS_INVOLVEMENT_IN_THE_IMMUNE_RESPONSE_IN_SEPSIS	0.821577	0.283358	-0.693575	0.487949	0.731461	0.47147	1.43167	NA	[0.47-1.43]
WP_REGULATION_OF_ACTIN_CYTOSKELETON	0.751244	0.419926	-0.681131	0.495788	0.738735	0.329867	1.71089	NA	[0.33-1.71]
WP_DISRUPTION_OF_POSTSYNAPTIC_SIGNALING_BY_CNV	0.764818	0.393279	-0.681747	0.495399	0.738735	0.353833	1.65317	NA	[0.35-1.65]
WP_MITOCHONDRIAL_IMMUNE_RESPONSE_TO_SARSCOV2	1.29617	0.382349	0.678465	0.497477	0.738735	0.612638	2.74231	NA	[0.61-2.74]
WP_TGFBETA_RECEPTOR_SIGNALING	0.819077	0.293591	-0.679779	0.496644	0.738735	0.460702	1.45623	NA	[0.46-1.46]
PID_AVB3_INTEGRIN_PATHWAY	0.831164	0.271122	-0.682085	0.495185	0.738735	0.488548	1.41405	NA	[0.49-1.41]
WP_BREAST_CANCER_PATHWAY	0.66044	0.617974	-0.671306	0.502026	0.743495	0.196704	2.21745	NA	[0.2-2.22]
WP_BLADDER_CANCER	1.31029	0.404884	0.667478	0.504467	0.743495	0.592558	2.89739	NA	[0.59-2.9]
WP_NCRNAS_INVOLVED_IN_WNT_SIGNALING_IN_HEPATOCELLULAR_CARCINOMA	1.38745	0.488564	0.67026	0.502692	0.743495	0.532537	3.61478	NA	[0.53-3.61]
PID_RANBP2_PATHWAY	1.18045	0.249082	0.666036	0.505388	0.743495	0.724485	1.92339	NA	[0.72-1.92]
PID_INTEGRIN4_PATHWAY	0.872409	0.204608	-0.667114	0.504699	0.743495	0.584194	1.30282	NA	[0.58-1.3]
WP_PARKINSONS_DISEASE_PATHWAY	1.31138	0.410169	0.660896	0.508679	0.745827	0.586937	2.92998	NA	[0.59-2.93]
WP_ACUTE_VIRAL_MYOCARDITIS	0.809919	0.319131	-0.660611	0.508862	0.745827	0.433308	1.51386	NA	[0.43-1.51]
WP_MYD88_DISTINCT_INPUTOUTPUT_PATHWAY	0.858063	0.235119	-0.651066	0.515004	0.750563	0.541234	1.36036	NA	[0.54-1.36]
WP_MITOCHONDRIAL_LONG_CHAIN_FATTY_ACID_BETAOXIDATION	1.20205	0.283589	0.648927	0.516385	0.750563	0.689495	2.09563	NA	[0.69-2.1]
WP_STRIATED_MUSCLE_CONTRACTION_PATHWAY	0.846505	0.257964	-0.645976	0.518295	0.750563	0.510564	1.40349	NA	[0.51-1.4]
WP_ENDOTHELIN_PATHWAYS	0.798389	0.346293	-0.650198	0.515564	0.750563	0.404994	1.57391	NA	[0.4-1.57]
WP_OXIDATIVE_DAMAGE_RESPONSE	1.21302	0.29948	0.644835	0.519034	0.750563	0.674452	2.18166	NA	[0.67-2.18]
WP_S1P_RECEPTOR_SIGNAL_TRANSDUCTION	0.815486	0.31471	-0.648122	0.516906	0.750563	0.440083	1.51112	NA	[0.44-1.51]
WP_OXYSTEROLS_DERIVED_FROM_CHOLESTEROL	1.28403	0.384148	0.650803	0.515173	0.750563	0.604768	2.72623	NA	[0.6-2.73]
PID_AR_PATHWAY	1.30692	0.415761	0.643818	0.519693	0.750563	0.578566	2.9522	NA	[0.58-2.95]
WP_VEGFAVEGFR2_SIGNALING_PATHWAY	0.752093	0.4472	-0.637064	0.524083	0.755522	0.31305	1.80688	NA	[0.31-1.81]
WP_PATHWAYS_AFFECTED_IN_ADENOID_CYSTIC_CARCINOMA	1.25243	0.35785	0.628988	0.529357	0.757594	0.621084	2.52554	NA	[0.62-2.53]
WP_COMPLEMENT_ACTIVATION	0.872571	0.216672	-0.629116	0.529273	0.757594	0.570649	1.33423	NA	[0.57-1.33]
WP_DOPAMINERGIC_NEUROGENESIS	0.800782	0.351756	-0.631593	0.527653	0.757594	0.401883	1.59562	NA	[0.4-1.6]
WP_GLUCOCORTICOID_RECEPTOR_PATHWAY	0.792711	0.368088	-0.631092	0.527981	0.757594	0.385299	1.63092	NA	[0.39-1.63]
PID_RHOA_PATHWAY	1.26507	0.374848	0.627259	0.530489	0.757842	0.606797	2.63746	NA	[0.61-2.64]
WP_HOSTPATHOGEN_INTERACTION_OF_HUMAN_CORONAVIRUSES_INTERFERON_INDUCTION	0.852127	0.256883	-0.622928	0.533332	0.760528	0.515045	1.40982	NA	[0.52-1.41]
WP_HEPATITIS_C_AND_HEPATOCELLULAR_CARCINOMA	1.2228	0.323949	0.620906	0.534661	0.76105	0.64805	2.30728	NA	[0.65-2.31]
WP_PHOTODYNAMIC_THERAPYINDUCED_NFKB_SURVIVAL_SIGNALING	0.833926	0.294838	-0.615969	0.537915	0.764304	0.467908	1.48626	NA	[0.47-1.49]
WP_DEVELOPMENT_AND_HETEROGENEITY_OF_THE_ILC_FAMILY	0.85009	0.267934	-0.606168	0.544403	0.768074	0.502805	1.43724	NA	[0.5-1.44]
WP_EXTRACELLULAR_VESICLES_IN_THE_CROSSTALK_OF_CARDIAC_CELLS	0.830418	0.30558	-0.608108	0.543116	0.768074	0.456233	1.5115	NA	[0.46-1.51]
WP_APOPTOSIS_MODULATION_AND_SIGNALING	0.749155	0.476516	-0.606086	0.544458	0.768074	0.294415	1.90626	NA	[0.29-1.91]
PID_VEGFR1_2_PATHWAY	0.824879	0.315885	-0.609458	0.542221	0.768074	0.444128	1.53205	NA	[0.44-1.53]
PID_SMAD2_3NUCLEAR_PATHWAY	1.31793	0.461283	0.598464	0.549531	0.773849	0.533638	3.2549	NA	[0.53-3.25]
WP_SRF_AND_MIRS_IN_SMOOTH_MUSCLE_DIFFERENTIATION_AND_PROLIFERATION	0.877843	0.218966	-0.595011	0.551836	0.774557	0.571522	1.34835	NA	[0.57-1.35]
WP_DIFFERENTIATION_OF_WHITE_AND_BROWN_ADIPOCYTE	0.855744	0.262073	-0.594428	0.552226	0.774557	0.511996	1.43028	NA	[0.51-1.43]
WP_METABOLIC_PATHWAY_OF_LDL_HDL_AND_TG_INCLUDING_DISEASES	0.865212	0.244022	-0.593308	0.552975	0.774557	0.536303	1.39584	NA	[0.54-1.4]
WP_TYPE_II_DIABETES_MELLITUS	0.810564	0.355367	-0.59101	0.554514	0.775338	0.403923	1.62658	NA	[0.4-1.63]
WP_KALLMANN_SYNDROME	0.797164	0.388676	-0.583248	0.559726	0.781243	0.372139	1.70761	NA	[0.37-1.71]
PID_WNT_SIGNALING_PATHWAY	1.20502	0.322501	0.578291	0.563068	0.784521	0.640446	2.2673	NA	[0.64-2.27]
WP_CCL18_SIGNALING_PATHWAY	0.851003	0.284244	-0.567609	0.5703	0.784878	0.487509	1.48552	NA	[0.49-1.49]
WP_ENVELOPE_PROTEINS_AND_THEIR_POTENTIAL_ROLES_IN_EDMD_PHYSIOPATHOLOGY	1.2386	0.371304	0.576298	0.564414	0.784878	0.598242	2.5644	NA	[0.6-2.56]
WP_SYNAPTIC_VESICLE_PATHWAY	0.803949	0.385425	-0.566179	0.571272	0.784878	0.377706	1.71121	NA	[0.38-1.71]
PID_HDAC_CLASSI_PATHWAY	0.753827	0.498412	-0.566985	0.570724	0.784878	0.283807	2.00226	NA	[0.28-2]
PID_GMCSF_PATHWAY	0.860905	0.264195	-0.566897	0.570784	0.784878	0.512946	1.4449	NA	[0.51-1.44]
PID_FRA_PATHWAY	0.859495	0.264908	-0.571557	0.567622	0.784878	0.511391	1.44455	NA	[0.51-1.44]
PID_A6B1_A6B4_INTEGRIN_PATHWAY	1.20086	0.322097	0.568282	0.569843	0.784878	0.638741	2.25769	NA	[0.64-2.26]
PID_RAC1_PATHWAY	1.23368	0.368204	0.570346	0.568443	0.784878	0.599498	2.53874	NA	[0.6-2.54]
WP_ALLOGRAFT_REJECTION	0.875051	0.237265	-0.56255	0.573741	0.786902	0.549633	1.39314	NA	[0.55-1.39]
WP_MELANOMA	1.2645	0.418479	0.560788	0.574942	0.787182	0.556813	2.87164	NA	[0.56-2.87]
WP_PREGNANE_X_RECEPTOR_PATHWAY	0.83356	0.326979	-0.556764	0.577689	0.789575	0.439149	1.5822	NA	[0.44-1.58]
WP_AUTOSOMAL_RECESSIVE_OSTEOPETROSIS_PATHWAYS	0.872641	0.245367	-0.555212	0.578749	0.789658	0.539485	1.41154	NA	[0.54-1.41]
WP_CELLS_AND_MOLECULES_INVOLVED_IN_LOCAL_ACUTE_INFLAMMATORY_RESPONSE	0.894904	0.201745	-0.550392	0.582051	0.791471	0.602631	1.32893	NA	[0.6-1.33]
WP_SYNTHESIS_OF_CERAMIDES_AND_1DEOXYCERAMIDES	1.20512	0.339861	0.548979	0.58302	0.791471	0.619069	2.34595	NA	[0.62-2.35]
WP_MECHANOREGULATION_AND_PATHOLOGY_OF_YAPTAZ_VIA_HIPPO_AND_NONHIPPO_MECHANISMS	1.2319	0.379972	0.548886	0.583084	0.791471	0.584984	2.59424	NA	[0.58-2.59]
WP_CONTROL_OF_IMMUNE_TOLERANCE_BY_VASOACTIVE_INTESTINAL_PEPTIDE	0.887744	0.221364	-0.537902	0.590645	0.798988	0.575257	1.36998	NA	[0.58-1.37]
PID_ERBB1_DOWNSTREAM_PATHWAY	1.25796	0.425914	0.538817	0.590013	0.798988	0.545918	2.89871	NA	[0.55-2.9]
WP_ENERGY_METABOLISM	0.802002	0.416413	-0.52987	0.596202	0.805128	0.354588	1.81396	NA	[0.35-1.81]
WP_NEURAL_CREST_CELL_MIGRATION_DURING_DEVELOPMENT	0.842856	0.324197	-0.52733	0.597964	0.806129	0.446474	1.59115	NA	[0.45-1.59]
WP_MALE_INFERTILITY	0.730325	0.5993	-0.524387	0.600009	0.807508	0.225627	2.36397	NA	[0.23-2.36]
WP_NETWORK_MAP_OF_SARSCOV2_SIGNALING_PATHWAY	0.856252	0.297732	-0.521244	0.602197	0.808877	0.477718	1.53473	NA	[0.48-1.53]
WP_FAMILIAL_HYPERLIPIDEMIA_TYPE_1	0.877916	0.250401	-0.519985	0.603074	0.808877	0.537417	1.43415	NA	[0.54-1.43]
WP_DEVELOPMENT_OF_URETERIC_COLLECTION_SYSTEM	0.853705	0.308995	-0.511883	0.608733	0.81233	0.465898	1.56432	NA	[0.47-1.56]
WP_WNT_SIGNALING_PATHWAY	1.24453	0.427128	0.512158	0.60854	0.81233	0.538807	2.87459	NA	[0.54-2.87]
WP_GENES_TARGETED_BY_MIRNAS_IN_ADIPOCYTES	0.858678	0.296198	-0.514391	0.606979	0.81233	0.480514	1.53446	NA	[0.48-1.53]
WP_DRAVET_SYNDROME	0.838381	0.348194	-0.506276	0.612663	0.814051	0.4237	1.65892	NA	[0.42-1.66]
WP_EPITHELIAL_TO_MESENCHYMAL_TRANSITION_IN_COLORECTAL_CANCER	0.782991	0.483817	-0.505633	0.613114	0.814051	0.303341	2.02107	NA	[0.3-2.02]
PID_AP1_PATHWAY	0.845521	0.330429	-0.507833	0.611571	0.814051	0.442448	1.61579	NA	[0.44-1.62]
WP_MALIGNANT_PLEURAL_MESOTHELIOMA	1.29731	0.521537	0.499089	0.617717	0.818786	0.466778	3.6056	NA	[0.47-3.61]
WP_SELENIUM_MICRONUTRIENT_NETWORK	1.19427	0.361231	0.491473	0.623092	0.821259	0.588331	2.42428	NA	[0.59-2.42]
WP_HEREDITARY_LEIOMYOMATOSIS_AND_RENAL_CELL_CARCINOMA_PATHWAY	1.16777	0.314325	0.493414	0.62172	0.821259	0.63067	2.16227	NA	[0.63-2.16]
PID_ANGIOPOIETIN_RECEPTOR_PATHWAY	0.869055	0.286103	-0.490555	0.623741	0.821259	0.496039	1.52257	NA	[0.5-1.52]
PID_INSULIN_GLUCOSE_PATHWAY	1.18741	0.348894	0.492342	0.622477	0.821259	0.599269	2.35277	NA	[0.6-2.35]
WP_MAPK_CASCADE	0.821587	0.405014	-0.485211	0.627527	0.824868	0.371454	1.8172	NA	[0.37-1.82]
WP_METAPATHWAY_BIOTRANSFORMATION_PHASE_I_AND_II	1.26942	0.495937	0.481025	0.630499	0.827399	0.480244	3.35542	NA	[0.48-3.36]
WP_REGUCALCIN_IN_PROXIMAL_TUBULE_EPITHELIAL_KIDNEY_CELLS	1.20029	0.381934	0.477989	0.632658	0.828855	0.567782	2.53739	NA	[0.57-2.54]
WP_PPARALPHA_PATHWAY	1.18279	0.352522	0.476219	0.633918	0.829131	0.592708	2.36035	NA	[0.59-2.36]
WP_SOMATIC_SEX_DETERMINATION	0.868115	0.298695	-0.473495	0.63586	0.830296	0.483424	1.55893	NA	[0.48-1.56]
WP_16P112_PROXIMAL_DELETION_SYNDROME	1.23041	0.45108	0.459674	0.64575	0.831022	0.508266	2.97859	NA	[0.51-2.98]
WP_EBSTEINBARR_VIRUS_LMP1_SIGNALING	1.1469	0.298506	0.459159	0.64612	0.831022	0.638905	2.0588	NA	[0.64-2.06]
WP_COMPLEMENT_AND_COAGULATION_CASCADES	0.892391	0.251521	-0.452647	0.650803	0.831022	0.54508	1.461	NA	[0.55-1.46]
WP_STEROL_REGULATORY_ELEMENTBINDING_PROTEINS_SREBP_SIGNALING	1.19509	0.386208	0.461466	0.644464	0.831022	0.560608	2.54766	NA	[0.56-2.55]
WP_SPHINGOLIPID_METABOLISM_OVERVIEW	0.865482	0.313537	-0.460772	0.644962	0.831022	0.468139	1.60008	NA	[0.47-1.6]
WP_PRADERWILLI_AND_ANGELMAN_SYNDROME	0.805094	0.478002	-0.453547	0.650155	0.831022	0.315479	2.05458	NA	[0.32-2.05]
WP_CELL_DIFFERENTIATION_EXPANDED_INDEX	0.876998	0.286382	-0.458305	0.646734	0.831022	0.500299	1.53733	NA	[0.5-1.54]
WP_NITRIC_OXIDE_METABOLISM_IN_CYSTIC_FIBROSIS	1.14422	0.288106	0.46762	0.640056	0.831022	0.65054	2.01255	NA	[0.65-2.01]
WP_REGULATION_OF_APOPTOSIS_BY_PARATHYROID_HORMONERELATED_PROTEIN	0.848634	0.358966	-0.457221	0.647512	0.831022	0.419922	1.71503	NA	[0.42-1.72]
WP_VITAMIN_D_RECEPTOR_PATHWAY	0.835108	0.39477	-0.456454	0.648063	0.831022	0.385224	1.81039	NA	[0.39-1.81]
PID_HDAC_CLASSII_PATHWAY	0.829304	0.410547	-0.455901	0.648461	0.831022	0.370898	1.85427	NA	[0.37-1.85]
PID_NFKAPPAB_CANONICAL_PATHWAY	0.880845	0.281493	-0.450716	0.652195	0.831022	0.507332	1.52935	NA	[0.51-1.53]
PID_P75_NTR_PATHWAY	1.22695	0.453024	0.451483	0.651641	0.831022	0.504908	2.98155	NA	[0.5-2.98]
PID_BMP_PATHWAY	0.842393	0.369261	-0.464465	0.642315	0.831022	0.408507	1.73712	NA	[0.41-1.74]
PID_PDGFRA_PATHWAY	0.886508	0.26202	-0.459753	0.645693	0.831022	0.530458	1.48155	NA	[0.53-1.48]
PID_DNA_PK_PATHWAY	1.16014	0.332849	0.446281	0.655394	0.833754	0.604214	2.22758	NA	[0.6-2.23]
WP_ESTROGEN_METABOLISM	0.878799	0.290725	-0.444401	0.656752	0.834139	0.497077	1.55366	NA	[0.5-1.55]
WP_FIBRIN_COMPLEMENT_RECEPTOR_3_SIGNALING_PATHWAY	1.12896	0.274178	0.442386	0.65821	0.834648	0.659623	1.93222	NA	[0.66-1.93]
WP_AUTOPHAGY	1.17459	0.36648	0.43909	0.660597	0.835457	0.572713	2.40899	NA	[0.57-2.41]
WP_SYNAPTIC_SIGNALING_PATHWAYS_ASSOCIATED_WITH_AUTISM_SPECTRUM_DISORDER	0.820083	0.452249	-0.438584	0.660963	0.835457	0.337989	1.98982	NA	[0.34-1.99]
WP_NEOVASCULARISATION_PROCESSES	0.894322	0.257022	-0.434554	0.663886	0.836475	0.540402	1.48003	NA	[0.54-1.48]
PID_TCR_RAS_PATHWAY	1.13167	0.284206	0.435222	0.663401	0.836475	0.648339	1.97531	NA	[0.65-1.98]
PID_ALK2_PATHWAY	0.889101	0.272619	-0.431167	0.666347	0.838239	0.521072	1.51707	NA	[0.52-1.52]
WP_GPCRS_CLASS_C_METABOTROPIC_GLUTAMATE_PHEROMONE	1.11451	0.253066	0.428407	0.668355	0.839429	0.678694	1.83018	NA	[0.68-1.83]
WP_QUERCETIN_AND_NFKB_AP1_INDUCED_APOPTOSIS	1.11817	0.262989	0.424705	0.671051	0.840144	0.667807	1.87225	NA	[0.67-1.87]
PID_INTEGRIN5_PATHWAY	0.915646	0.206979	-0.425772	0.670274	0.840144	0.610305	1.37375	NA	[0.61-1.37]
PID_SYNDECAN_1_PATHWAY	0.896383	0.25989	-0.420898	0.67383	0.842287	0.538611	1.49181	NA	[0.54-1.49]
WP_IL1_SIGNALING_PATHWAY	1.17575	0.39417	0.410747	0.681258	0.844889	0.542995	2.54585	NA	[0.54-2.55]
WP_PROXIMAL_TUBULE_TRANSPORT	1.21062	0.459445	0.416003	0.677408	0.844889	0.491956	2.97911	NA	[0.49-2.98]
WP_NICOTINE_EFFECT_ON_DOPAMINERGIC_NEURONS	1.14219	0.323239	0.411288	0.680861	0.844889	0.606171	2.15218	NA	[0.61-2.15]
PID_FAS_PATHWAY	0.869607	0.337515	-0.413948	0.678912	0.844889	0.448777	1.68506	NA	[0.45-1.69]
PID_ECADHERIN_KERATINOCYTE_PATHWAY	1.10876	0.249713	0.413433	0.679289	0.844889	0.679642	1.80881	NA	[0.68-1.81]
PID_BETA_CATENIN_NUC_PATHWAY	1.20186	0.451306	0.407421	0.683699	0.846587	0.496252	2.91076	NA	[0.5-2.91]
WP_PRIMARY_FOCAL_SEGMENTAL_GLOMERULOSCLEROSIS_FSGS	0.888773	0.29586	-0.398545	0.690229	0.852879	0.497685	1.58718	NA	[0.5-1.59]
WP_AMPACTIVATED_PROTEIN_KINASE_SIGNALING	1.2439	0.548957	0.39758	0.69094	0.852879	0.424144	3.64804	NA	[0.42-3.65]
WP_NEPHROGENESIS	0.883222	0.315547	-0.393535	0.693924	0.854243	0.475856	1.63932	NA	[0.48-1.64]
WP_ENDOMETRIAL_CANCER	0.847755	0.420101	-0.393152	0.694207	0.854243	0.372117	1.93135	NA	[0.37-1.93]
PID_SYNDECAN_4_PATHWAY	1.11509	0.279313	0.390004	0.696534	0.855773	0.644997	1.92779	NA	[0.64-1.93]
WP_CARDIAC_PROGENITOR_DIFFERENTIATION	0.876304	0.343493	-0.38441	0.700675	0.859523	0.446964	1.71805	NA	[0.45-1.72]
PID_NFAT_TFPATHWAY	0.905311	0.260681	-0.381604	0.702755	0.860187	0.543133	1.509	NA	[0.54-1.51]
PID_FAK_PATHWAY	0.900527	0.275184	-0.380744	0.703393	0.860187	0.525122	1.54431	NA	[0.53-1.54]
WP_THYROID_STIMULATING_HORMONE_TSH_SIGNALING_PATHWAY	1.16313	0.399186	0.378566	0.70501	0.860832	0.531914	2.54342	NA	[0.53-2.54]
WP_HAIR_FOLLICLE_DEVELOPMENT_CYTODIFFERENTIATION_PART_3_OF_3	0.859209	0.40865	-0.371326	0.710394	0.861786	0.385705	1.914	NA	[0.39-1.91]
WP_COMPLEMENT_SYSTEM_IN_NEURONAL_DEVELOPMENT_AND_PLASTICITY	0.885146	0.330103	-0.36959	0.711688	0.861786	0.46348	1.69044	NA	[0.46-1.69]
WP_NOTCH_SIGNALING	0.888038	0.318631	-0.372661	0.709401	0.861786	0.475568	1.65825	NA	[0.48-1.66]
WP_CYTOKINES_AND_INFLAMMATORY_RESPONSE	1.10313	0.266195	0.368719	0.712337	0.861786	0.654698	1.85871	NA	[0.65-1.86]
WP_CONSTITUTIVE_ANDROSTANE_RECEPTOR_PATHWAY	1.12363	0.311667	0.374003	0.708402	0.861786	0.610003	2.06973	NA	[0.61-2.07]
WP_NETRINUNC5B_SIGNALING_PATHWAY	0.892283	0.306847	-0.371428	0.710319	0.861786	0.489006	1.62814	NA	[0.49-1.63]
WP_ANDROGEN_RECEPTOR_SIGNALING_PATHWAY	0.867745	0.388405	-0.365229	0.71494	0.863613	0.405304	1.85782	NA	[0.41-1.86]
WP_MFAP5_EFFECT_ON_PERMEABILITY_AND_MOTILITY_OF_ENDOTHELIAL_CELLS_VIA_CYTOSKELETON_REARRANGEMENT	0.911061	0.257304	-0.362005	0.717348	0.86388	0.550212	1.50857	NA	[0.55-1.51]
WP_SEROTONIN_RECEPTOR_467_AND_NR3C_SIGNALING	0.895463	0.304214	-0.362952	0.716641	0.86388	0.493288	1.62553	NA	[0.49-1.63]
PID_INTEGRIN1_PATHWAY	0.926824	0.210818	-0.36046	0.718503	0.863954	0.613125	1.40102	NA	[0.61-1.4]
WP_NAD_METABOLISM_IN_ONCOGENEINDUCED_SENESCENCE_AND_MITOCHONDRIAL_DYSFUNCTIONASSOCIATED_SENESCENCE	0.892179	0.324454	-0.351632	0.725114	0.867084	0.472363	1.68511	NA	[0.47-1.69]
WP_NAD_METABOLISM_SIRTUINS_AND_AGING	1.10436	0.282318	0.35162	0.725123	0.867084	0.635042	1.92053	NA	[0.64-1.92]
WP_FOXA2_PATHWAY	0.891144	0.329603	-0.349659	0.726595	0.867084	0.467078	1.70023	NA	[0.47-1.7]
PID_INSULIN_PATHWAY	1.1389	0.366348	0.355035	0.722564	0.867084	0.555458	2.33519	NA	[0.56-2.34]
PID_PI3K_PLC_TRK_PATHWAY	1.12378	0.333489	0.349942	0.726382	0.867084	0.584544	2.16047	NA	[0.58-2.16]
WP_STATIN_INHIBITION_OF_CHOLESTEROL_PRODUCTION	1.10833	0.295908	0.347588	0.728149	0.867629	0.620571	1.97946	NA	[0.62-1.98]
WP_GLIOBLASTOMA_SIGNALING_PATHWAYS	0.87201	0.409611	-0.334352	0.738114	0.8719	0.390715	1.94618	NA	[0.39-1.95]
WP_DNA_DAMAGE_RESPONSE_ONLY_ATM_DEPENDENT	0.847512	0.496984	-0.332909	0.739203	0.8719	0.319972	2.24481	NA	[0.32-2.24]
WP_FATTY_ACID_BIOSYNTHESIS	1.11457	0.31896	0.340079	0.733797	0.8719	0.596498	2.08261	NA	[0.6-2.08]
WP_16P112_DISTAL_DELETION_SYNDROME	0.893129	0.339853	-0.332569	0.73946	0.8719	0.458808	1.73859	NA	[0.46-1.74]
WP_MIR5093P_ALTERATION_OF_YAP1ECM_AXIS	0.930844	0.213366	-0.33587	0.736969	0.8719	0.612717	1.41415	NA	[0.61-1.41]
PID_CMYB_PATHWAY	1.15194	0.423228	0.334205	0.738225	0.8719	0.502547	2.64047	NA	[0.5-2.64]
PID_ECADHERIN_STABILIZATION_PATHWAY	1.11451	0.324617	0.333966	0.738406	0.8719	0.589886	2.1057	NA	[0.59-2.11]
WP_SEROTONIN_RECEPTOR_2_AND_ELKSRFGATA4_SIGNALING	0.893372	0.345723	-0.326135	0.744322	0.873721	0.453683	1.75919	NA	[0.45-1.76]
WP_FGF23_SIGNALING_IN_HYPOPHOSPHATEMIC_RICKETS_AND_RELATED_DISORDERS	0.900845	0.318402	-0.327955	0.742945	0.873721	0.482643	1.68141	NA	[0.48-1.68]
WP_PPAR_SIGNALING_PATHWAY	0.8751	0.407799	-0.327164	0.743544	0.873721	0.393495	1.94615	NA	[0.39-1.95]
WP_INFLUENCE_OF_LAMINOPATHIES_ON_WNT_SIGNALING	0.8708	0.431902	-0.320311	0.748733	0.877595	0.373493	2.03027	NA	[0.37-2.03]
WP_APOPTOSISRELATED_NETWORK_DUE_TO_ALTERED_NOTCH3_IN_OVARIAN_CANCER	1.11709	0.361174	0.306579	0.759164	0.88436	0.550373	2.26736	NA	[0.55-2.27]
WP_FGFR3_SIGNALING_IN_CHONDROCYTE_PROLIFERATION_AND_TERMINAL_DIFFERENTIATION	1.10084	0.314646	0.305347	0.760102	0.88436	0.594153	2.03963	NA	[0.59-2.04]
WP_ESTROGEN_SIGNALING_PATHWAY	1.09774	0.303937	0.306807	0.75899	0.88436	0.605043	1.99163	NA	[0.61-1.99]
WP_NOTCH1_REGULATION_OF_ENDOTHELIAL_CELL_CALCIFICATION	0.93376	0.222571	-0.30793	0.758135	0.88436	0.603646	1.4444	NA	[0.6-1.44]
PID_LPA4_PATHWAY	0.92221	0.264766	-0.305865	0.759708	0.88436	0.548859	1.54953	NA	[0.55-1.55]
WP_NRP1TRIGGERED_SIGNALING_PATHWAYS_IN_PANCREATIC_CANCER	1.09606	0.303921	0.301806	0.7628	0.886194	0.60414	1.98854	NA	[0.6-1.99]
WP_ETHANOL_EFFECTS_ON_HISTONE_MODIFICATIONS	0.875304	0.451913	-0.294711	0.768214	0.891174	0.360985	2.12241	NA	[0.36-2.12]
WP_GLYCOGEN_SYNTHESIS_AND_DEGRADATION	0.900649	0.369394	-0.283274	0.776967	0.900005	0.436643	1.85774	NA	[0.44-1.86]
WP_GLYCOSAMINOGLYCAN_DEGRADATION	0.935337	0.239499	-0.279118	0.780155	0.901056	0.584933	1.49565	NA	[0.58-1.5]
WP_OSX_AND_MIRNAS_IN_TOOTH_DEVELOPMENT	0.936452	0.235171	-0.279188	0.7801	0.901056	0.590619	1.48478	NA	[0.59-1.48]
WP_SPHINGOLIPID_METABOLISM_IN_SENESCENCE	0.904646	0.362294	-0.276603	0.782085	0.901967	0.444727	1.8402	NA	[0.44-1.84]
WP_FATTY_ACID_TRANSPORTERS	0.921636	0.302263	-0.269978	0.787177	0.904124	0.509651	1.66666	NA	[0.51-1.67]
WP_LEPTIN_AND_ADIPONECTIN	0.932313	0.25911	-0.27049	0.786783	0.904124	0.561057	1.54923	NA	[0.56-1.55]
WP_GLYCOSYLATION_AND_RELATED_CONGENITAL_DEFECTS	1.06728	0.241427	0.269702	0.787389	0.904124	0.664929	1.7131	NA	[0.66-1.71]
WP_THERMOGENESIS	0.866438	0.538486	-0.266236	0.790057	0.905871	0.301562	2.48942	NA	[0.3-2.49]
WP_IMATINIB_AND_CHRONIC_MYELOID_LEUKEMIA	0.938631	0.242839	-0.2608	0.794247	0.907087	0.583163	1.51078	NA	[0.58-1.51]
WP_PROSURVIVAL_SIGNALING_OF_NEUROPROTECTIN_D1	1.06937	0.254932	0.263077	0.792491	0.907087	0.648827	1.76248	NA	[0.65-1.76]
PID_LKB1_PATHWAY	0.902096	0.39569	-0.260391	0.794562	0.907087	0.415375	1.95914	NA	[0.42-1.96]
PID_RET_PATHWAY	0.925096	0.306682	-0.253871	0.799595	0.911516	0.507152	1.68747	NA	[0.51-1.69]
WP_CELL_MIGRATION_AND_INVASION_THROUGH_P75NTR	1.08041	0.315217	0.245363	0.806175	0.917692	0.582473	2.00402	NA	[0.58-2]
WP_MESODERMAL_COMMITMENT_PATHWAY	0.87588	0.551699	-0.240214	0.810165	0.920907	0.297055	2.58257	NA	[0.3-2.58]
WP_NAD_METABOLISM	0.914649	0.37471	-0.238089	0.811812	0.921453	0.438834	1.90638	NA	[0.44-1.91]
WP_TP53_NETWORK	1.07616	0.310671	0.236275	0.813219	0.921726	0.585377	1.97844	NA	[0.59-1.98]
WP_OVERLAP_BETWEEN_SIGNAL_TRANSDUCTION_PATHWAYS_CONTRIBUTING_TO_LMNA_LAMINOPATHIES	0.896595	0.472745	-0.230887	0.817402	0.92514	0.354973	2.26463	NA	[0.35-2.26]
WP_APOPTOSIS_MODULATION_BY_HSP70	1.06172	0.280717	0.213359	0.831047	0.936558	0.612441	1.8406	NA	[0.61-1.84]
WP_EXTRACELLULAR_VESICLEMEDIATED_SIGNALING_IN_RECIPIENT_CELLS	1.07871	0.35293	0.214685	0.830013	0.936558	0.540121	2.15437	NA	[0.54-2.15]
WP_GASTRIN_SIGNALING_PATHWAY	1.08955	0.397931	0.215534	0.829351	0.936558	0.499493	2.37666	NA	[0.5-2.38]
WP_TYPE_I_COLLAGEN_SYNTHESIS_IN_THE_CONTEXT_OF_OSTEOGENESIS_IMPERFECTA	0.950133	0.252463	-0.202617	0.839435	0.93963	0.579279	1.55841	NA	[0.58-1.56]
WP_BDNFTRKB_SIGNALING	0.927016	0.369076	-0.205336	0.837309	0.93963	0.449707	1.91093	NA	[0.45-1.91]
WP_LEUKOCYTEINTRINSIC_HIPPO_PATHWAY_FUNCTIONS	1.06641	0.316499	0.203143	0.839023	0.93963	0.57348	1.98302	NA	[0.57-1.98]
WP_SEROTONIN_HTR1_GROUP_AND_FOS_PATHWAY	1.06737	0.324808	0.20073	0.84091	0.93963	0.564727	2.0174	NA	[0.56-2.02]
PID_VEGFR1_PATHWAY	1.0567	0.271741	0.202959	0.839167	0.93963	0.620363	1.79994	NA	[0.62-1.8]
PID_S1P_S1P2_PATHWAY	0.942926	0.292449	-0.20095	0.840737	0.93963	0.53155	1.67267	NA	[0.53-1.67]
WP_TLR4_SIGNALING_AND_TOLERANCE	0.944367	0.294236	-0.194539	0.845754	0.941472	0.530501	1.68111	NA	[0.53-1.68]
WP_MTHFR_DEFICIENCY	0.932485	0.36727	-0.190328	0.849052	0.941472	0.453964	1.91541	NA	[0.45-1.92]
WP_GLUTATHIONE_METABOLISM	1.05383	0.273567	0.191674	0.847998	0.941472	0.61647	1.8015	NA	[0.62-1.8]
WP_PHYSICOCHEMICAL_FEATURES_AND_TOXICITYASSOCIATED_PATHWAYS	0.918188	0.433625	-0.196836	0.843956	0.941472	0.392491	2.148	NA	[0.39-2.15]
WP_WNTBETACATENIN_SIGNALING_PATHWAY_IN_LEUKEMIA	1.06407	0.327715	0.18949	0.849709	0.941472	0.559781	2.02265	NA	[0.56-2.02]
PID_WNT_CANONICAL_PATHWAY	0.933718	0.360795	-0.190084	0.849244	0.941472	0.460369	1.89376	NA	[0.46-1.89]
PID_PS1_PATHWAY	1.07128	0.368227	0.186978	0.851678	0.942332	0.520555	2.20463	NA	[0.52-2.2]
WP_ANTIVIRAL_AND_ANTIINFLAMMATORY_EFFECTS_OF_NRF2_ON_SARSCOV2_PATHWAY	0.937549	0.352375	-0.183006	0.854794	0.943138	0.46995	1.87041	NA	[0.47-1.87]
PID_RHODOPSIN_PATHWAY	0.936741	0.355778	-0.183678	0.854266	0.943138	0.466424	1.8813	NA	[0.47-1.88]
WP_NUCLEAR_RECEPTORS_IN_LIPID_METABOLISM_AND_TOXICITY	0.94668	0.302549	-0.181107	0.856284	0.943465	0.523207	1.71291	NA	[0.52-1.71]
WP_CANONICAL_AND_NONCANONICAL_TGFB_SIGNALING	0.955106	0.26262	-0.174904	0.861155	0.946281	0.570833	1.59806	NA	[0.57-1.6]
PID_NECTIN_PATHWAY	1.04683	0.261804	0.174802	0.861236	0.946281	0.626653	1.74873	NA	[0.63-1.75]
WP_VALPROIC_ACID_PATHWAY	1.03857	0.223937	0.169	0.865797	0.949971	0.669608	1.61084	NA	[0.67-1.61]
WP_INTERLEUKIN11_SIGNALING_PATHWAY	0.944668	0.347826	-0.16365	0.870007	0.953267	0.477759	1.86788	NA	[0.48-1.87]
WP_ANGIOGENESIS	0.965193	0.230064	-0.153989	0.877618	0.957475	0.61487	1.51511	NA	[0.61-1.52]
WP_HOSTPATHOGEN_INTERACTION_OF_HUMAN_CORONAVIRUSES_AUTOPHAGY	1.04691	0.297394	0.154141	0.877499	0.957475	0.584475	1.87521	NA	[0.58-1.88]
WP_OSTEOPONTIN_SIGNALING	1.03901	0.25096	0.152495	0.878797	0.957475	0.635335	1.69917	NA	[0.64-1.7]
WP_TNFALPHA_SIGNALING_PATHWAY	1.07003	0.450068	0.150391	0.880456	0.957475	0.442891	2.5852	NA	[0.44-2.59]
WP_SULFATION_BIOTRANSFORMATION_REACTION	0.958866	0.280008	-0.150008	0.880758	0.957475	0.553879	1.65997	NA	[0.55-1.66]
PID_ARF_3PATHWAY	1.03818	0.250561	0.149551	0.881119	0.957475	0.635324	1.69649	NA	[0.64-1.7]
WP_VITAMIN_A_AND_CAROTENOID_METABOLISM	0.946477	0.378195	-0.145451	0.884355	0.959671	0.451014	1.98623	NA	[0.45-1.99]
WP_APOPTOSIS	0.947158	0.382859	-0.1418	0.887238	0.960162	0.447232	2.00591	NA	[0.45-2.01]
PID_HEDGEHOG_GLI_PATHWAY	1.05347	0.367128	0.141882	0.887173	0.960162	0.513006	2.16332	NA	[0.51-2.16]
WP_MET_IN_TYPE_1_PAPILLARY_RENAL_CELL_CARCINOMA	1.05067	0.361563	0.136706	0.891263	0.962926	0.517253	2.13417	NA	[0.52-2.13]
WP_PHOTODYNAMIC_THERAPYINDUCED_UNFOLDED_PROTEIN_RESPONSE	0.961258	0.291639	-0.135483	0.89223	0.962926	0.542746	1.70249	NA	[0.54-1.7]
WP_FRAGILE_X_SYNDROME	1.06919	0.513192	0.13037	0.896274	0.96496	0.391045	2.92339	NA	[0.39-2.92]
WP_HEPATOCYTE_GROWTH_FACTOR_RECEPTOR_SIGNALING	0.964889	0.274913	-0.130011	0.896557	0.96496	0.562952	1.6538	NA	[0.56-1.65]
WP_ALPHA_6_BETA_4_SIGNALING_PATHWAY	1.03878	0.302924	0.125586	0.90006	0.966097	0.573684	1.88092	NA	[0.57-1.88]
WP_MAPK_AND_NFKB_SIGNALING_PATHWAYS_INHIBITED_BY_YERSINIA_YOPJ	0.966925	0.265418	-0.126723	0.899159	0.966097	0.574736	1.62674	NA	[0.57-1.63]
WP_HYPOTHESIZED_PATHWAYS_IN_PATHOGENESIS_OF_CARDIOVASCULAR_DISEASE	0.973322	0.241286	-0.112066	0.910771	0.972425	0.60656	1.56185	NA	[0.61-1.56]
WP_OXIDATION_BY_CYTOCHROME_P450	1.04385	0.392469	0.109339	0.912933	0.972425	0.483689	2.25272	NA	[0.48-2.25]
WP_NRF2_PATHWAY	1.0594	0.501015	0.115168	0.908312	0.972425	0.396821	2.82829	NA	[0.4-2.83]
PID_LIS1_PATHWAY	0.964107	0.335892	-0.108825	0.913341	0.972425	0.499129	1.86225	NA	[0.5-1.86]
PID_CXCR3_PATHWAY	0.965032	0.318454	-0.11177	0.911005	0.972425	0.516979	1.8014	NA	[0.52-1.8]
PID_SMAD2_3PATHWAY	1.03317	0.290868	0.112178	0.910682	0.972425	0.584229	1.82708	NA	[0.58-1.83]
WP_SREBF_AND_MIR33_IN_CHOLESTEROL_AND_LIPID_HOMEOSTASIS	1.02783	0.264436	0.10382	0.917312	0.974747	0.612117	1.72588	NA	[0.61-1.73]
PID_RETINOIC_ACID_PATHWAY	1.04045	0.390069	0.101666	0.919022	0.974747	0.48439	2.23486	NA	[0.48-2.23]
PID_MET_PATHWAY	1.03742	0.362279	0.101412	0.919223	0.974747	0.510016	2.11022	NA	[0.51-2.11]
WP_CONGENITAL_GENERALIZED_LIPODYSTROPHY	1.02464	0.261362	0.0931456	0.925788	0.980392	0.613905	1.71019	NA	[0.61-1.71]
WP_MAMMARY_GLAND_DEVELOPMENT_PATHWAY_PREGNANCY_AND_LACTATION_STAGE_3_OF_4	0.961483	0.432206	-0.0908795	0.927588	0.980984	0.412142	2.24304	NA	[0.41-2.24]
WP_GABA_RECEPTOR_SIGNALING	1.03213	0.37462	0.0844147	0.932727	0.982304	0.495286	2.15086	NA	[0.5-2.15]
WP_ESTROGEN_RECEPTOR_PATHWAY	1.02353	0.27221	0.0854214	0.931926	0.982304	0.600334	1.74503	NA	[0.6-1.75]
WP_TRANSLATION_INHIBITORS_IN_CHRONICALLY_ACTIVATED_PDGFRA_CELLS	0.964818	0.431252	-0.083051	0.933811	0.982304	0.414346	2.24661	NA	[0.41-2.25]
PID_IL1_PATHWAY	1.0303	0.351233	0.0849898	0.932269	0.982304	0.517599	2.05085	NA	[0.52-2.05]
WP_RAC1PAK1P38MMP2_PATHWAY	1.02973	0.419006	0.0699155	0.944261	0.986728	0.452965	2.34089	NA	[0.45-2.34]
WP_PHOTODYNAMIC_THERAPYINDUCED_AP1_SURVIVAL_SIGNALING	1.02628	0.355003	0.0730729	0.941748	0.986728	0.511784	2.058	NA	[0.51-2.06]
WP_NONSMALL_CELL_LUNG_CANCER	0.971654	0.403535	-0.0712589	0.943192	0.986728	0.440577	2.1429	NA	[0.44-2.14]
PID_ATF2_PATHWAY	0.970135	0.406945	-0.074506	0.940608	0.986728	0.436958	2.1539	NA	[0.44-2.15]
PID_EPHA2_FWD_PATHWAY	1.01848	0.256865	0.071289	0.943168	0.986728	0.615615	1.68499	NA	[0.62-1.68]
WP_TGFBETA_SIGNALING_PATHWAY	1.02825	0.417132	0.0667811	0.946756	0.98744	0.453978	2.32895	NA	[0.45-2.33]
WP_ALZHEIMERS_DISEASE	0.965047	0.670888	-0.0530324	0.957706	0.98744	0.259112	3.59426	NA	[0.26-3.59]
WP_4HYDROXYTAMOXIFEN_DEXAMETHASONE_AND_RETINOIC_ACIDS_REGULATION_OF_P27_EXPRESSION	0.985653	0.329556	-0.0438486	0.965025	0.98744	0.516661	1.88037	NA	[0.52-1.88]
WP_MECP2_AND_ASSOCIATED_RETT_SYNDROME	0.981951	0.464036	-0.0392513	0.96869	0.98744	0.395459	2.43825	NA	[0.4-2.44]
WP_INTERACTIONS_BETWEEN_LOXL4_AND_OXIDATIVE_STRESS_PATHWAY	0.985185	0.34075	-0.0438015	0.965063	0.98744	0.505209	1.92117	NA	[0.51-1.92]
WP_ALZHEIMERS_DISEASE_AND_MIRNA_EFFECTS	0.965047	0.670888	-0.0530324	0.957706	0.98744	0.259112	3.59426	NA	[0.26-3.59]
WP_INHIBITION_OF_EXOSOME_BIOGENESIS_AND_SECRETION_BY_MANUMYCIN_A_IN_CRPC_CELLS	0.989043	0.294861	-0.0373665	0.970193	0.98744	0.554918	1.76279	NA	[0.55-1.76]
WP_NUCLEAR_RECEPTORS_METAPATHWAY	0.974294	0.52749	-0.0493706	0.960624	0.98744	0.346489	2.73962	NA	[0.35-2.74]
WP_CLASSICAL_PATHWAY_OF_STEROIDOGENESIS_WITH_GLUCOCORTICOID_AND_MINERALOCORTICOID_METABOLISM	0.989933	0.292865	-0.0345472	0.972441	0.98744	0.557595	1.75749	NA	[0.56-1.76]
WP_PANCREATIC_ADENOCARCINOMA_PATHWAY	0.981628	0.454643	-0.0407852	0.967467	0.98744	0.402675	2.39298	NA	[0.4-2.39]
WP_LIVER_X_RECEPTOR_PATHWAY	0.991464	0.238346	-0.0359686	0.971307	0.98744	0.621436	1.58182	NA	[0.62-1.58]
WP_FATTY_ACID_OMEGAOXIDATION	0.988147	0.247079	-0.0482599	0.961509	0.98744	0.608846	1.60375	NA	[0.61-1.6]
WP_IL17_SIGNALING_PATHWAY	0.979263	0.377224	-0.0555503	0.9557	0.98744	0.467526	2.05113	NA	[0.47-2.05]
WP_NEPHROTIC_SYNDROME	0.982197	0.381583	-0.0470751	0.962453	0.98744	0.464938	2.07493	NA	[0.46-2.07]
WP_RESOLVIN_E1_AND_RESOLVIN_D1_SIGNALING_PATHWAYS_PROMOTING_INFLAMMATION_RESOLUTION	0.988636	0.263457	-0.0433828	0.965396	0.98744	0.589904	1.65688	NA	[0.59-1.66]
PID_NOTCH_PATHWAY	0.986225	0.377595	-0.0367356	0.970696	0.98744	0.470507	2.06721	NA	[0.47-2.07]
PID_BETA_CATENIN_DEG_PATHWAY	0.98603	0.27817	-0.0505765	0.959663	0.98744	0.571625	1.70086	NA	[0.57-1.7]
PID_INTEGRIN3_PATHWAY	1.01199	0.23581	0.0505591	0.959677	0.98744	0.637464	1.60657	NA	[0.64-1.61]
PID_HEDGEHOG_2PATHWAY	0.985648	0.293181	-0.0493063	0.960675	0.98744	0.554838	1.75097	NA	[0.55-1.75]
PID_CASPASE_PATHWAY	0.977736	0.430324	-0.0523218	0.958272	0.98744	0.420658	2.27255	NA	[0.42-2.27]
PID_P38_ALPHA_BETA_DOWNSTREAM_PATHWAY	0.981524	0.39313	-0.047437	0.962165	0.98744	0.454222	2.12096	NA	[0.45-2.12]
PID_NCADHERIN_PATHWAY	1.01157	0.280339	0.0410334	0.967269	0.98744	0.583943	1.75235	NA	[0.58-1.75]
WP_RANKLRANK_SIGNALING_PATHWAY	0.990512	0.324271	-0.0293995	0.976546	0.987799	0.524614	1.87016	NA	[0.52-1.87]
PID_AVB3_OPN_PATHWAY	1.00849	0.260151	0.0324871	0.974084	0.987799	0.605661	1.67923	NA	[0.61-1.68]
PID_ECADHERIN_NASCENT_AJ_PATHWAY	0.989977	0.330651	-0.0304653	0.975696	0.987799	0.517815	1.89267	NA	[0.52-1.89]
PID_HIV_NEF_PATHWAY	0.99101	0.336781	-0.0268134	0.978609	0.98862	0.512165	1.91755	NA	[0.51-1.92]
WP_ALSTROM_SYNDROME	1.00823	0.360255	0.0227537	0.981847	0.990624	0.497635	2.04272	NA	[0.5-2.04]
PID_ERA_GENOMIC_PATHWAY	1.01279	0.638789	0.0198912	0.98413	0.991662	0.289588	3.54206	NA	[0.29-3.54]
WP_MAMMARY_GLAND_DEVELOPMENT_PATHWAY_INVOLUTION_STAGE_4_OF_4	1.00407	0.250878	0.0161934	0.98708	0.993367	0.614069	1.64177	NA	[0.61-1.64]
WP_DISORDERS_OF_GALACTOSE_METABOLISM	1.00317	0.25587	0.0123807	0.990122	0.995161	0.607546	1.65643	NA	[0.61-1.66]
PID_IGF1_PATHWAY	0.996719	0.323076	-0.0101727	0.991883	0.995664	0.52914	1.87748	NA	[0.53-1.88]
WP_IL18_SIGNALING_PATHWAY	0.99717	0.435077	-0.00651494	0.994802	0.997327	0.425041	2.33942	NA	[0.43-2.34]
WP_MIRNA_TARGETS_IN_ECM_AND_MEMBRANE_RECEPTORS	1.00045	0.165119	0.00272467	0.997826	0.999091	0.723845	1.38276	NA	[0.72-1.38]
WP_INTERLEUKIN1_IL1_STRUCTURAL_PATHWAY	0.999947	0.429523	-0.000123	0.999902	0.999902	0.43089	2.32053	NA	[0.43-2.32]

## Sheet: Tang_PCS_signatures
term	estimate	std.error	statistic	p.value	p.adj	conf.low	conf.high	signif	ci
Tang_CRPC_AR	0.598577	0.252194	-2.03494	0.0418568	0.0732494	0.365134	0.981269	ns	[0.37-0.98]
Tang_CRPC_NE	2.6422	0.338251	2.87246	0.00407287	0.0142551	1.36159	5.12726	*	[1.36-5.13]
Tang_CRPC_WNT	0.995626	0.443446	-0.0098855	0.992113	0.992113	0.417478	2.37442	ns	[0.42-2.37]
Tang_CRPC_SCL	1.13666	0.24283	0.527505	0.597843	0.697483	0.706209	1.82948	ns	[0.71-1.83]
PCS1	2.16407	0.156679	4.92721	8.34e-07	5.84e-06	1.59186	2.94196	****	[1.59-2.94]
PCS2	0.733017	0.150221	-2.06753	0.0386845	0.0732494	0.546066	0.983972	ns	[0.55-0.98]
PCS3	0.704113	0.222099	-1.57955	0.11421	0.159893	0.455609	1.08816	ns	[0.46-1.09]

## Sheet: GSEA
pathway	pval	padj	log2err	ES	NES	size	leadingEdge
HALLMARK_E2F_TARGETS	7.81e-76	5.15e-74	2.2753	0.650606	8.14124	198	UNG, MCM4, MCM2, TOP2A, CHEK1, RAD51AP1, ASF1B, MELK, CDK1, HMMR, CKS2, GINS1, CDC20, DCLRE1B, RACGAP1, CENPM, BIRC5, MYBL2, KIF2C, CDKN2A, HELLS, TCF19, AURKB, STMN1, SPC25, RNASEH2A, DIAPH3, CDKN3, UBE2S, MAD2L1, DSCC1, TK1, AURKA, EZH2, SMC4, DLGAP5, CKS1B, H2AX, PLK1, KIF4A, TMPO, TIPIN, CDKN2C, CDCA8, PTTG1, LIG1, MCM3, MTHFD2, SHMT1, BUB1B, GINS3, SLBP, ORC6, KPNA2, GINS4, RRM2, SPC24, POLD…
RB1_loss_up_ertel	1.17e-59	3.86e-58	2.01464	0.716046	7.71589	119	MCM4, ECT2, MCM2, TOP2A, CHEK1, RAD51AP1, ASF1B, CCNA2, CKS2, CDC20, KIF11, RACGAP1, BIRC5, KIF2C, CCNB1, E2F1, AURKB, KIF23, CDK2, WDHD1, STMN1, CDKN3, RBL1, MAD2L1, TK1, NEK2, FOXM1, PRIM1, AURKA, EZH2, CENPA, BUB1, PLK1, CDC6, TMPO, RRM1, GTSE1, CDCA8, LIG1, TYMS, MCM3, FEN1, CDT1, SLBP, ORC6, KIF20A, KPNA2, RRM2, POLD1, HMGB2, TOPBP1, CCNB2, PLK4, RFC2, CCNE2, MKI67, CHAF1B, BRCA1, NUSAP1, PE…
MetB	3.97e-55	8.73e-54	1.93601	0.911256	7.65411	53	UNG, CDCA4, ECT2, CENPL, MCM2, TOP2A, CCNA2, UBE2C, CDK1, CKS2, CDC20, KIF11, RACGAP1, KIFC1, CCNB1, TPX2, KIF23, STMN1, MAD2L1, CENPW, MEST, BUB1, CKS1B, KIF20A, FAM83D, HMGB2, CCNB2, CENPF, AUNIP, NCAPG, MCM10, STIL, ASPM, NUSAP1, KIF15, RMI2, OIP5, LSM2, PSRC1, TTK, DDX39A, GAS2L3, RFC5, MCM7, CDC45, TUBB, CDCA3, DEK, HROB, USP1, PARPBP, MSH6
HALLMARK_G2M_CHECKPOINT	5.57e-45	9.19e-44	1.75065	0.527049	6.54112	193	MCM2, TOP2A, CHEK1, CCNA2, UBE2C, CDK1, HMMR, CKS2, CDC20, CDC7, KIF11, RACGAP1, BIRC5, MYBL2, KIF2C, E2F1, INCENP, TPX2, AURKB, KIF23, STMN1, CDKN3, RBL1, UBE2S, MAD2L1, NDC80, EXO1, FBXO5, NEK2, PRMT5, AURKA, EZH2, SMC4, CENPA, BUB1, CKS1B, H2AX, PLK1, CDC6, KIF4A, TMPO, CDKN2C, PTTG1, MCM3, ORC6, PBK, KPNA2, CCNB2, PLK4, CENPF, MKI67, H2AZ1, STIL, ESPL1, SYNCRIP, SMC2, NSD2, TRAIP, NUSAP1, KIF…
HALLMARK_MYC_TARGETS_V1	1.36e-44	1.79e-43	1.73878	0.520148	6.49777	197	MCM4, MCM2, CCNA2, CDC20, CDK2, STARD7, MAD2L1, RRM1, TYMS, KPNA2, UBA2, H2AZ1, SYNCRIP, EIF2S1, SRPK1, ILF2, LSM2, RAD23B, MCM6, PRPS2, PCNA, RFC4, HPRT1, NHP2, CYC1, CTPS1, COPS5, RPLP0, MCM7, CDC45, CAD, RANBP1, NPM1, TRIM28, RUVBL2, EIF1AX, RAN, DEK, POLD2, APEX1, RNPS1, EEF1B2, NOP16, CDK4, USP1, PTGES3, TFDP1, RPS5, MCM5, RPS2, CBX3, SNRPG, NOLC1, SSBP1, G3BP1, MRPL23, ABCE1, PRDX4, ERH, PP…
PTEN_loss_up_saal	4.11e-23	4.52e-22	1.24623	0.52308	5.36044	100	MELK, CDCA2, CKS2, PATL1, CDC7, RACGAP1, KIFC1, KIF2C, CCNB1, TCF19, KIF23, WDHD1, STMN1, NEK2, AURKA, DLGAP5, BUB1, UMPS, KIF4A, PTTG1, MCM3, KPNA2, NUDCD1, TOPBP1, CCNB2, ARL6IP6, NUP160, CHAF1B, GART, SRPK1, ATAD2, ILF2, MCM6, PCNA, RFC4, KIF14, SGO2, CTPS1, ATP13A3, CBX1, SUMO3, PRDX1, CENPE, ARMC8, MRPL3, NELFE, METTL18, ZDHHC13, MRS2, MLF1, MRPL48, MGST3, CPZ, TIMM17A, HDAC2
HALLMARK_OXIDATIVE_PHOSPHORYLATION	2.23e-19	2.1e-18	1.13309	0.364074	4.54807	197	DLAT, MRPS12, CYC1, ECI1, OPA1, ECHS1, SDHD, ATP6V0B, MRPL15, ATP6V0C, NDUFS3, DLST, TIMM8B, TIMM50, HSD17B10, CYB5A, TIMM10, NDUFB5, TIMM13, MDH2, ATP5MC1, ATP6V1F, NDUFA7, AFG3L2, NDUFA8, UQCRFS1, SLC25A5, ACAT1, UQCRC1, MGST3, MRPL11, GPX4, COX6A1, PRDX3, RHOT2, ETFA, PDHX, UQCRC2, NDUFA5, COX6B1, COX5A, TIMM17A, HADHB, MRPL35, SUPV3L1, ATP1B1, MRPS30, TOMM70, PHB2, UQCRH, VDAC2, PDHB, LDHA, A…
HALLMARK_MYC_TARGETS_V2	3.52e-16	2.91e-15	1.0377	0.572263	4.95042	57	UNG, MCM4, PLK1, PLK4, SLC29A2, DCTPP1, EXOSC5, TBRG4, PUS1, NPM1, NIP7, PPRC1, NOP16, CDK4, MCM5, CBX3, NOLC1, TMEM97, WDR43, NOP2, PPAN, MRTO4, FARSA, SUPV3L1, DUSP2, NOP56, UTP20, BYSL, RRP9, RCL1, NOC4L, RRP12, TFB2M, SRM, PRMT3, HSPD1, SLC19A1, PA2G4, TCOF1, WDR74, AIMP2, RABEPK, GNL3, MYBBP1A, IMP4, DDX18
HALLMARK_MTORC1_SIGNALING	3.2e-13	2.35e-12	0.932595	0.310785	3.85928	194	UNG, MCM4, MCM2, GMPS, AURKA, BUB1, PLK1, MTHFD2, RRM2, CYP51A1, GAPDH, TFRC, POLR3G, EGLN3, UCHL5, NUP205, HMBS, PNP, CACYBP, HPRT1, DDX39A, ALDOA, PSPH, DHCR7, TCEA1, COPS5, PSMG1, CCNF, FDXR, ENO1, PRDX1, CDC25A, DHFR, PSAT1, ADIPOR2, PSMB5, SHMT2, EEF1E1, SLC7A5, ATP5MC1, SQLE, ASNS, NUFIP1, PHGDH, EBP, TMEM97, ERO1A, P4HA1, CCT6A, SLC37A4, PPIA, SLC7A11, INSIG1, RIT1, TOMM40, IFRD1, M6PR, LG…
HALLMARK_GLYCOLYSIS	2.7e-10	1.78e-09	0.814036	0.277477	3.46172	196	CLN6, CDK1, HMMR, STMN1, AURKA, CENPA, PGAM1, KIF20A, EGLN3, ALDOB, ELF3, ALDOA, BPNT1, NANP, ENO1, NSDHL, STC2, CASP6, DEPDC1, EFNA3, CYB5A, LHX9, MDH2, GUSB, PC, ADORA2B, GAPDHS, HAX1, PPFIA4, ERO1A, P4HA1, PYGL, GNPDA1, PDK3, TXN, PFKP, SLC37A4, MET, B4GALT2, SAP30, PPIA, VEGFA, PGM2, SDC1, GPC4, HOMER1, LDHA, SDC2, QSOX1, MIF, GOT1, ANGPTL4, HS6ST2, PMM2, ENO2, SLC25A10, MDH1, RRAGD, SLC35A3,…
HALLMARK_DNA_REPAIR	6.68e-07	4.01e-06	0.659444	0.257373	2.97105	148	ZWINT, PRIM1, UMPS, LIG1, TYMS, FEN1, POLD1, RFC2, POLD3, POLR2H, PCNA, PNP, RFC4, HPRT1, POLA1, CSTF3, POLA2, CLP1, RFC5, ARL6IP1, ALYREF, SAC3D1, POLH, DAD1, TAF9, NELFE, NELFB, GTF2H3, POLR2K, RALA, POLR3C, POLR2G, GPX4, POLR2C, NT5C3A, ERCC8, RAE1, NUDT21, STX3, POLR2I, TAF6, SSRP1, APRT, POLR2D, POLR1C, COX17, CCNO, GTF2H1, TMED2, EDF1, NME1, SDCBP, POM121, BCAP31, VPS37D, RFC3, RNMT, RPA3, …
HALLMARK_UNFOLDED_PROTEIN_RESPONSE	7.73e-05	0.000425	0.538434	0.257561	2.70687	111	CKS1B, H2AX, MTHFD2, BANF1, EIF2S1, LSM4, SPCS1, NHP2, EXOSC5, YIF1A, IGFBP1, NPM1, STC2, PSAT1, EXOSC2, EIF4A3, SLC7A5, ASNS, NOLC1, ERO1A, EIF4EBP1, POP4, YWHAZ, EIF4G1, VEGFA, EIF4E, NOP56, PAIP1, CHAC1, ATF3, RPS14, RRP9, DDX10, IARS1, NFYA, DCP1A, EXOSC9, GEMIN4, SRPRB, XPOT, DDIT4, KHSRP, HSPA5, SLC30A5, CNOT2, NOP14, TARS1, TUBB2A, FKBP14, NABP1, ATF6, BAG3, PARN, ATF4, ALDH18A1, EEF2, EXO…
HALLMARK_MITOTIC_SPINDLE	8.86e-05	0.00045	0.538434	0.197084	2.462	197	ECT2, TOP2A, CDK1, KIF11, RACGAP1, BIRC5, KIF2C, INCENP, TPX2, ANLN, KIF23, NDC80, FBXO5, NEK2, AURKA, SMC4, DLGAP5, BUB1, PLK1, KIF4A, CCNB2, CENPF, ESPL1, NUSAP1, KNTC1, KIF15, LMNB1, KIF20B, TTK, CEP57, PRC1, WASL, SAC3D1, NCK1, CENPE, CEP72
RB1_loss_up_chen	0.000121	0.000572	0.538434	0.334879	2.72723	48	ZNF367, CDKN2A, STMN1, RNASEH2A, CDKN2C, RIBC2, CCNE2, CLSPN, RTN3, UBR7, DAND5, ACYP1, CAMK2N2, USP1, CDKAL1, KCTD16, LHX2, IQCC, RAD1, GPR137C
Aggarwal_NEPC_UP	0.000412	0.00181457	0.498493	0.440332	2.735	22	E2F1, AURKA, EZH2, NUP160, PEG10, DNMT1, DEK, CIT, CKAP2, CASP8AP2, CEP192
HALLMARK_CHOLESTEROL_HOMEOSTASIS	0.000737	0.00304132	0.477271	0.26197	2.44647	73	CYP51A1, TNFRSF12A, FDPS, ATF5, DHCR7, NSDHL, PMVK, ALDOC, SQLE, GUSB, PCYT2, EBP, ACAT2, TMEM97, PDK3, FABP5, ACTG1, ADH4, LPL, ACSS2, LGMN, ATF3, GPX8, AVPR1A, HMGCS1, MAL2, HMGCR, HSD17B7, CBS, IDI1, ALCAM, TRIB3, PPARG, ANXA13, PLSCR1, SREBF2, CXCL16, GNAI1, MVK, NFIL3, CHKA, CD9
HALLMARK_FATTY_ACID_METABOLISM	0.0108357	0.0420681	0.38073	0.167999	1.95655	153	H2AZ1, ECI1, ALDOA, ECHS1, SDHD, NSDHL, MIX23, HSDL2, ACOT2, HADH, DLST, APEX1, HSD17B10, ADIPOR2, CPOX, MDH2, GAPDHS, PCBD1, ACAT2, ALDH3A1, BCKDHB, NBN, EHHADH, ALDH3A2, HPGD, GPD2, HADHB, TDO2, FABP1, SUCLG2, PDHB, LDHA, ADSL, MIF, HSP90AA1, ACADS, FH, ENO2, CBR1, MDH1, PDHA1, HMGCS1, ACAA2, ALDH9A1, CRYZ, SUCLG1, GSTZ1, BPHL, HSD17B7, DLD, ETFDH, ODC1, IDI1, S100A10, HMGCL, MGLL, ALAD
HALLMARK_XENOBIOTIC_METABOLISM	0.0154703	0.053739	0.38073	0.146881	1.82821	195	MTHFD1, GAD1, GART, AHCY, TTPA, HPRT1, IGFBP1, CASP6, CYB5A, SHMT2, PTGES3, PC, G6PC1, TMEM97, ALDH3A1, PGRMC1, ABHD6, CRP, ETS2, TDO2, FABP1, GCH1, ITIH1, LONP1, RBP4, ACP1, DDT, HACL1, ABCC3, AKR1C3, HRG, CBR1, DHPS, HSD11B1, SERPINA6, HSD17B2, CYP2E1, ALDH9A1, CYP2S1, PYCR1, BPHL, NFS1, HGFAC, CAT, GSS, NPC1, PSMB10, GCLC, ETFDH, HES6, CFB, ATP2A2, PDK4, DCXR, IGFBP4, FMO3, TAT, ALAS1, ABCC2, …
Neuro_2_FHCRC	0.014871	0.053739	0.38073	0.609127	2.16277	5	SOX2, CELF3, POU3F2, PCSK1, LMO3
HALLMARK_ESTROGEN_RESPONSE_LATE	0.025974	0.0857143	0.282013	0.13718	1.69921	192	TOP2A, CDC20, RNASEH2A, MEST, CDC6, KIF20A, PLK4, PPIF, STIL, SCNN1A, PERP, IMPA2, SLC16A1, HPRT1, ST14, NMU, HSPA4L, DHCR7, TPD52L1, GINS2, RBBP8, SLC7A5, ARL3, IL17RB, ALDH3A2, LLGL2, FABP5, SLC29A1, DLG5, DUSP2, CKB, TFPI2, SCARB1, LSR, TRIM29, PLAC1, PRLR, FKBP5, ASS1, METTL3, PKP3, KLF4, MOCS2, KCNK5, NXT1, KRT19, SIAH2, FGFR3, IDH2, FKBP4, MAPK13, CHPT1, PDZK1, SGK1, ETFB, CA12, ST6GALNAC2,…
Neuro_All_FHCRC	0.0499501	0.156986	0.199915	0.369034	1.85614	13	SOX2, CHRNB2, SNAP25, CELF3, POU3F2, SRRM4, SYP, PCSK1, LMO3, ACTL6B, CHGA, INSM1
HALLMARK_REACTIVE_OXYGEN_SPECIES_PATHWAY	0.0659341	0.197802	0.172324	0.207532	1.69013	48	PRDX1, PRDX2, GCLM, PRDX4, TXN, PFKP, GPX4, FTL, SCAF4, ERCC2, GLRX2, CAT, CDKN2D, NDUFB4, TXNRD1, GCLC, HHEX, SOD1, LAMTOR5, SELENOS, NQO1, SBNO2, PTPA, SRXN1, HMOX2, MGST1, PDLIM1, ATOX1, NDUFA6, OXSR1, GPX3, GSR, JUNB
Beltran_NEPC_UP	0.0939061	0.258242	0.142057	0.257861	1.652	24	AURKA, EZH2, DNMT1, PROX1, GPX2, NRSN1, TRIM9, SCG3, SEZ6, ST8SIA3, CAND2, MYCN
Lundberg_DNPC	0.0929071	0.258242	0.142901	0.165135	1.55005	74	FGF18, SP5, MMP7, FRMPD1, HUNK, C4orf19, VSNL1, B4GALNT2, UNC5CL, MSX1, CNDP1, DSG4, ADAMTS19, TRPC3, MYO3B, QPCT, TLL1, SLC30A3, NKD1, TRPA1, ASPSCR1, AXIN2, FGF19, NOTUM, COL4A6, SLC16A12, PSORS1C1, ADRA2C, DPP6, S100A3, MFAP2, EDN3, NKD2, MUC6, TMEM158, TNS4, VGLL2, ZPLD1, TCHH, LANCL3, PLD5, NWD2, BST2, CTCFL, B3GALT1, SLC6A16, FGF4, GXYLT2, MYH7B, XIRP2, NTS, ABCA4, EDAR, IDO1, DNAJC5B, MMRN…
Neuro_1_FHCRC	0.22977	0.606593	0.0835991	0.324465	1.35758	8	CHRNB2, SNAP25, SRRM4, SYP, ACTL6B, CHGA, INSM1
HALLMARK_HYPOXIA	0.292707	0.743026	0.0709609	0.0938022	1.17025	196	GAPDH, ALDOB, IGFBP1, ALDOA, ENO1, STC2, CASP6, EFNA3, ALDOC, ILVBL, ADM, ADORA2B, GAPDHS, PPFIA4, HOXB9, VHL, ERO1A, P4HA1, PDK3, PFKP, SLC37A4, JUN, SAP30, VEGFA, PGM2, GPC4, LDHA, SDC2, SCARB1, MIF, ATF3, ANGPTL4, EFNA1, BCAN, ENO2, B4GALNT2, RRAGD, PPARGC1A, AK4, KDM3A, SIAH2, DDIT4, CP, GALK1, HSPA5, PLIN2, NOCT, SLC2A1, PKLR, CDKN1B, CA12, SDC4, BHLHE40, GPI, KLHL24, PAM, FAM162A, SELENBP1,…
HALLMARK_PI3K_AKT_MTOR_SIGNALING	0.406593	0.993895	0.0551352	0.103315	1.06772	103	CDK1, E2F1, CDK2, PPP1CA, NCK1, DUSP3, CDK4, RPTOR, HRAS, PPP2R1B, ATF1, RIT1, PITX2, EIF4E, MAPKAP1, NFKBIB, PRKAR2A, CFL1, ECSIT, MAP2K3, SMAD2, AP2M1, GSK3B, AKT1
AR_FHCRC	0.737263	1	0.0272372	0.171675	0.65176	6	KLK3, SLC45A3, CHRNA2, AR
HALLMARK_ANDROGEN_RESPONSE	1	1	0	0	0	97	ANKH, STEAP4, LIFR, HERC3, PDLIM5, CAMKK2, ALDH1A3, BMPR1B, ELK4, ABCC4, CCND1, ARID5B, IQGAP2, KLK2, PIAS1, PMEPA1, KLK3, INPP4B, PTK2B, ZMIZ1, ELL2, SLC26A2, SPDEF, RPS6KA3, STK39, GUCY1A1, ACSL3, DNAJB9, SORD, MAF, PTPN21, SCD, AZGP1, NCOA4, SPCS3, TMPRSS2, ABHD2, HOMER2, APPBP2, MYL12A, SRP19, UBE2J1, SMS, GPD1L, ADAMTS1, HSD17B14, KRT8, SELENOP, TMEM50A, RAB4A, MAK, ADRM1, XRCC5, NDRG1, TSC2…
HALLMARK_ANGIOGENESIS	0.956044	1	0.0097825	0.0433711	0.314882	35	CCND2, JAG1, PDGFA, PF4, S100A4, PRG2, PGLYRP1, FGFR1, VCAN, FSTL1, SPP1, SLCO2A1, COL5A2, LUM, OLR1, LRPAP1, NRP1, THBD, TIMP1, VAV2, APP, PTK2, COL3A1, KCNJ8, POSTN
HALLMARK_APICAL_JUNCTION	1	1	0	0.00773687	0.0960752	194	LDLRAP1, MMP9, CLDN8, ICAM4, COL9A1, ARHGEF6, CADM3, RAC2, TRO, ARPC2, AMIGO1, PTPRC, FYB1, CD34, ADAMTS5, PCDH1, NRXN2, SLIT2, JAM3, TSC1, EGFR, STX4, MADCAM1, ADAM23, NECTIN2, NEXN, CDH15, CDH6, MYH10, EPB41L2, CADM2, NF2, VWF, SHROOM2, MSN, VCAM1, PARVA, ITGA9, MMP2, AKT3, ICAM2, DMP1, SORBS3, VASP, PPP2R2C, CTNNA1, CD274, FLNC, ZYX, MAPK11, NECTIN4, VCAN, TJP1, TMEM8B, PTEN, ACTN3, CD86, CDH1…
HALLMARK_APICAL_SURFACE	0.983017	1	0.00599657	0.022334	0.176285	44	MDGA1, GATA3, IL2RG, SCUBE1, IL2RB, FLOT2, GHRL, CD160, NTNG1, CROCC, LYPD3, SHROOM2, RHCG, MAL, SRPX, TMEM8B, AFAP1L2
HALLMARK_APOPTOSIS	0.755245	1	0.0259736	0.0626169	0.733304	156	TOP2A, CDK2, HMGB2, BRCA1, TNFRSF12A, DIABLO, WEE1, FDXR, CASP6, IL1A, PMAIP1, PEA15, CDC25B, CASP3, EBP
HALLMARK_COAGULATION	0.975025	1	0.00730167	0.0293549	0.329933	135	MMP9, RAPGEF3, GP9, PLEK, ITGB3, CTSK, PF4, GP1BA, ISCU, F3, CTSH, SERPINA1, SPARC, HTRA1, FYN, P2RY1, RGN, DPP4, VWF, F2RL2, PLAT, MMP2, SERPING1, WDR1, F8, MAFF, CASP9, LEFTY2, KLF7, LRP1, FN1, HPN, C3, CFH, A2M, CLU, GSN, TIMP3, MMP3, MMP10, CTSO, USP11, MMP8, KLKB1, FURIN, C2, CTSB, HMGCS2, OLR1, C8G, CAPN5, MSRB2, ANXA1, GNB2, FBN1, SIRT2, CTSE, THBD, LTA4H, PRSS23, TIMP1, PDGFB, CSRP1, C1R,…
HALLMARK_COMPLEMENT	1	1	0	0.00151231	0.018769	193	GATA3, PIK3CG, KLK1, LTF, APOBEC3G, GP9, CD40LG, WAS, LCK, RASGRP1, CASP1, PLEK, SPOCK2, PHEX, PIK3R5, FCN1, S100A12, LCP2, CCL5, IRF1, ERAP2, GP1BA, GZMA, ZEB1, GZMK, MMP13, F3, ZFPM2, CTSC, CDH13, CTSH, CASP10, SERPINA1, STX4, FYN, GNGT2, FCER1G, DPP4, DGKG, SH2B3, PRCP, PLAT, GZMB, SERPING1, CEBPB, TNFAIP3, F8, MAFF, CASP9, CD55, F5, JAK2, DOCK9, LRP1, FN1, CR1, C3, CBLB, HPCAL4, USP15, DOCK10…
HALLMARK_EPITHELIAL_MESENCHYMAL_TRANSITION	0.965035	1	0.00868408	0.0328169	0.410648	198	FOXC2, ITGB3, FUCA1, GLIPR1, PDLIM4, WIPF1, PMEPA1, MXRA5, SFRP4, PCOLCE, CCN1, SLIT2, SPOCK1, SLIT3, TGFB1, TNC, LAMA2, SPARC, LRRC15, HTRA1, EMP3, ABI3BP, PRRX1, DAB2, CDH6, BASP1, COL1A2, NT5E, SNTB1, COL5A1, VCAM1, MMP2, GEM, TNFAIP3, DCN, GADD45B, LRP1, FN1, BGN, GPC1, TGM2, FMOD, VCAN, COL12A1, ECM2, GJA1, TIMP3, MMP3, PTX3, LGALS1, DKK1, CDH11, PMP22, MGP, FAS, PDGFRB, COL16A1, FSTL1, OXTR…
HALLMARK_ESTROGEN_RESPONSE_EARLY	0.924076	1	0.0130773	0.0426023	0.527702	192	SYBU, PPIF, SCNN1A, ELF3, SLC16A1, DHCR7, ISG20L2, TPD52L1, STC2, KLF10, PMAIP1, MREG, RBBP8, SLC7A5, ARL3, LAD1, IL17RB, CELSR1, NAV2, TUBB2B, MYBL1, SCARB1, CLDN7, UNC119, MUC1, FKBP5, RRP12, KLF4, KCNK5, ASB13, SLC19A2, NXT1, KRT15, KRT19, SIAH2, FKBP4, TMEM164, SLC2A1, CHPT1, PDZK1, CA12, BHLHE40, AREG, OLFM1, MYBBP1A, IGFBP4, UGCG, SNX24, SLC1A1, B4GALT1, TSKU, KCNK15, AMFR, GLA, CALB2, FRK,…
HALLMARK_HEDGEHOG_SIGNALING	0.999001	1	0.00144269	0.00677052	0.0488886	34	HEY2, PML, GLI1, UNC5C, SLIT1, PTCH1, TLE1, HEY1, AMOT, NRP2, RTN1, ACHE, RASA1, CRMP1, VLDLR, OPHN1, THY1, MYH9, NRP1, ADGRG1, DPYSL2
HALLMARK_IL2_STAT5_SIGNALING	0.974026	1	0.00745009	0.0296866	0.367719	192	PENK, PRKCH, CD79B, IL4R, CKAP4, CCND2, ADAM19, FGL2, IKZF4, IL10RA, SOCS2, SELL, ITGA6, LTB, IL2RB, SERPINB6, MXD1, LRRC8C, BMPR2, TNFSF10, CAPN3, CTLA4, ENPP1, MAP6, BCL2, IL1RL1, PTGER2, IGF1R, SHE, IL2RA, ICOS, TIAM1, PTCH1, TLR7, P2RX4, IRF4, TNFSF11, PTH1R, DRC1, RORA, COCH, LRIG1, CD48, DHRS3, NT5E, F2RL2, CSF1, RNH1, HIPK2, CCR4, EOMES, GPR65, GBP4, MAFF, CST7, SYT11, TNFRSF4, SLC2A3, ABC…
HALLMARK_IL6_JAK_STAT3_SIGNALING	0.996004	1	0.00288973	0.0122442	0.117923	81	IL17RA, IL4R, CD38, IL2RG, DNTT, ITGA4, LTB, CSF3R, ITGB3, CSF2RB, PIK3R5, PF4, IRF1, IL2RA, OSMR, TGFB1, IRF9, PLA2G2A, CXCL11, STAT2, TYK2, CCR1, CSF1, IL1B, TLR2, STAT1, ACVRL1, SOCS1, CXCL10, A2M, SOCS3, IL15RA, FAS, STAM2, CD36, CXCL9, TNF, IL1R1, MAP3K8, IFNGR1, IL12RB1, IL13RA1, CD14, IL6ST, MYD88, IFNAR1, IL6, TNFRSF1A, STAT3, IL18R1, CBL, LEPR
HALLMARK_INFLAMMATORY_RESPONSE	1	1	0	0.00547289	0.0684841	198	IL4R, ICAM4, NMUR1, IL7R, IL10RA, LCK, CD40, SELL, KCNA3, RASGRP1, CSF3R, IL2RB, ITGB3, PIK3R5, CYBB, LCP2, MXD1, SEMA4D, TNFSF10, PDE4B, SLC4A4, FPR1, NLRP3, CCL5, IRF1, PTGER2, GP1BA, GABBR1, OSMR, PTPRE, SLAMF1, CCR7, F3, P2RX4, CXCL11, GPR132, PDPN, BEST1, PROK2, CLEC5A, FFAR2, CD69, EMP3, HBEGF, AXL, HRH1, GPR183, OSM, LTA, LPAR1, CCL24, CD48, MEFV, CSF1, C5AR1, IL18RAP, IL1B, PTAFR, STAB1, …
HALLMARK_INTERFERON_ALPHA_RESPONSE	0.999001	1	0.00144269	0.00318663	0.0318897	92	IL4R, TRAFD1, SP110, TXNIP, SELL, CASP1, LPAR6, IRF1, SAMD9L, HERC6, IRF9, CXCL11, STAT2, TRIM5, OASL, CD74, TRIM21, TMEM140, CSF1, GMPR, DHX58, NUB1, GBP4, EIF2AK2, EPSTI1, ISG20, SAMD9, CXCL10, IFIT2, UBA7, DDX60, RSAD2, CCRL2, CNP, SLC25A28, PARP12, TRIM14, IFITM3, IFIH1, IFITM2, RNF31, HELZ2, LGALS3BP, IFI44, IFI35, IFITM1, UBE2L6, C1S, PSME1, B2M, IFIT3, USP18, BATF2, BST2, PSME2, IFI44L, PS…
HALLMARK_INTERFERON_GAMMA_RESPONSE	1	1	0	0.00247899	0.0303772	185	STAT4, IL4R, CD38, TRAFD1, PML, SP110, IL18BP, FGL2, IL10RA, CD40, TXNIP, ARID5B, ZBP1, IL2RB, CASP1, CSF2RB, LCP2, TNFSF10, PDE4B, ST3GAL5, FPR1, CCL5, CIITA, IRF1, SAMD9L, ZNFX1, GZMA, NLRC5, HERC6, SLAMF7, IRF9, SSPN, CXCL11, IRF4, STAT2, PTPN6, ST8SIA4, CD69, BANK1, EIF4E3, OASL, XAF1, CD74, TRIM21, SAMHD1, VCAM1, DHX58, RBCK1, P2RY14, SERPING1, TNFAIP3, GBP4, NOD1, GPR18, STAT1, EIF2AK2, EPS…
HALLMARK_KRAS_SIGNALING_DN	0.944056	1	0.011106	0.0381704	0.472806	192	AMBN, CLDN8, MYO15A, CD207, RYR2, MFSD6, BMPR1B, TCL1A, CYP11B2, CD40LG, SCN10A, GP2, YPEL1, NRIP2, SOX10, GP1BA, PDCD1, NPY4R, GRID2, KRT1, SSTR4, PKP1, KRT13, LYPD3, RYR1, TG, KRT5, MEFV, KCNMB1, COQ8A, SYNPO, EFHD1, NPHS1, GPRC5C, SCGB1A1, HTR1B, TCF7L1, SLC29A3, TENM2, FGF16, MTHFR, ABCG4, THNSL2, CYP39A1, CPB1, VPREB1, CCR8, IFNG, CDH16, CHST2, DCC, TAS2R4, ATP6V1B1, RSAD2, P2RX6, PRKN, COL2…
HALLMARK_KRAS_SIGNALING_UP	1	1	0	0.000476	0.00593908	196	ANKH, MMP9, LCP1, IKZF1, ALDH1A3, LAT2, IL2RG, CCND2, IL7R, IL10RA, DOCK2, GYPC, FUCA1, TPH1, ETS1, MAP4K1, CAB39L, PRDM1, LAPTM5, RELN, GADD45G, RETN, TLR8, SLPI, PPBP, ALDH1A2, MTMR10, SNAP91, TRIB2, WNT7A, MAP3K1, ITGB2, TSPAN1, HBEGF, PRRX1, FCER1G, PEG3, SEMA3B, SERPINA3, CXCR4, PPP1R15A, ADAMDEC1, SPARCL1, PLAT, KIF5C, GUCY1A1, ACE, TMEM100, BIRC3, TNFAIP3, IL1B, PDCD1LG2, USP12, CLEC4A, AB…
HALLMARK_NOTCH_SIGNALING	0.914086	1	0.013987	0.0585837	0.412089	32	CCND1, JAG1, PSEN2, MAML2, NOTCH3, DLL1, NOTCH1, SKP1, HEYL, DTX2, FZD5, ST3GAL6, DTX4, PRKCA, ARRB1, PSENEN, DTX1, HES1, WNT5A, RBX1, LFNG, WNT2, KAT2A, PPARD, FBXW11, FZD1, NOTCH2
HALLMARK_P53_PATHWAY	0.63037	1	0.0349401	0.0705103	0.87339	192	CDKN2A, PERP, SLC3A2, PCNA, CCP110, ST14, EI24, HSPA4L, FDXR, TPD52L1, IL1A, CCNK, POLH, TM7SF3, RPS12, GPX2, HRAS, JUN, SLC7A11, SDC1, EPS8L2, STEAP3, BAK1, CDKN2B, ATF3, TRAF4, CDKN2AIP, NOL8, KLF4, SLC19A2, VAMP8, FGF13, BAX, GLS2, RPL18, POM121, DDIT4, TNFSF9, TRIAP1, RAB40C, CD81, TGFA, WWP1, CCND3, SEC61A1, FAM162A, S100A10, DCXR, TRIB3, JAG2, NUDT15, PPM1D, IER5, TPRKB, GADD45A, DNTTIP2, R…
HALLMARK_TGF_BETA_SIGNALING	0.934066	1	0.0121213	0.0430088	0.361253	53	BMPR2, PMEPA1, RAB31, TGFB1, SMURF1, CDK9, UBE2D3, PPP1R15A, HIPK2, ACVR1, LEFTY2, ARID4B, TJP1, ENG, HDAC1, LTBP2, APC, FURIN, CDH1, SMAD7, SMAD3, XIAP, ID1, BCAR3, TRIM33, NOG, IFNGR2, JUNB, SKIL, SKI, SMAD6, CTNNB1, SMAD1, ID2, PPM1A, NCOR2, ID3, CDKN1C, SLC20A1, TGFBR1
HALLMARK_TNFA_SIGNALING_VIA_NFKB	1	1	0	0.00332688	0.0412091	192	EGR3, PDLIM5, CFLAR, FOSB, IL7R, CCND1, JAG1, BCL3, PLEK, LITAF, STAT5A, TNIP2, MXD1, PMEPA1, PDE4B, NFAT5, CCL5, IRF1, NR4A3, CCN1, DUSP1, PTPRE, TNC, IRS2, F3, CXCL11, CD69, EGR1, HBEGF, GPR183, NR4A1, TANK, PPP1R15A, EGR2, KDM6B, CSF1, GEM, CEBPB, BIRC3, TNFAIP3, IL1B, ZFP36, MAFF, BCL2A1, TLR2, SLC2A3, REL, GADD45B, ABCA1, ZC3H12A, IER3, CXCL10, IFIT2, SOCS3, NFKB1, DNAJB4, IL15RA, PTX3, PTGE…
HALLMARK_WNT_BETA_CATENIN_SIGNALING	0.924076	1	0.0130773	0.052099	0.401418	42	WNT5B, HEY2, CCND2, JAG1, PSEN2, PTCH1, HEY1, WNT1, CSNK1E, TCF7, DLL1, HDAC11, NOTCH1, FRAT1, DKK1, RBPJ, LEF1, DKK4, TP53, FZD8, NOTCH4, WNT6, HDAC5, CTNNB1, DVL2, NCOR2, AXIN1, GNAI1, KAT2A, PPARD, MYC, FZD1, AXIN2, MAML1, NKD1, JAG2, NUMB, ADAM17, NCSTN, CUL1
Hieronymus_AR_signaling	0.999001	1	0.00144269	0.00137741	0.00908648	26	HERC3, CAMKK2, ABCC4, KLK2, PMEPA1, KLK3, ELL2, ACSL3, MAF, PIP4K2B, AR, FOLH1, GNMT, TMPRSS2, TBC1D9B, CD200, EAF2
Lundberg_AR_NE	0.665335	1	0.0323604	0.151231	0.741813	12	RBBP7, LHFPL4, ASPHD1, AOX1, PROCR, CISH, NCKAP5L
Lundberg_AR_low	0.98002	1	0.00651414	0.0223327	0.207892	72	MLC1, CYP17A1, CD38, COL9A1, CYP11B1, FCRL3, SLAMF6, CTSK, GZMA, SLPI, SLC24A3, ITM2A, GSTP1, KCTD19, CEACAM4, OLFM4, FIBIN, ART3, HPSE2, LRRC4C, FEZF2, SLC5A12, CLCA2, SLC6A14, FOXG1, IL36RN, ANXA1, REG4, CDK15, FBLN5, FCHO1, APOL4, ARRDC2, BCL2L15, GAS1, SLC2A5, MAOB, SLC12A1, SERPINB7, NECAB1, MT1F, CTNNA3, DSC3, NXPE4, STAR, RASD2, TACR1, ACE2, IL1RN, TFPI, DUSP4, LGALS4, CASP14, GNB4, DPP6, …
Lundberg_NE	0.586414	1	0.0383206	0.0944809	0.893396	76	DCAF4L2, PLAC8, ZNF385D, PCSK2, ANK2, BCL11B, KCNJ6, DNER, AMER2, DCX, GRP, NMNAT2, CXXC4, FIGN, ERICH3, CDH12, DCC, VSTM2A, COL22A1, DLX6, C11orf87, NCAM1, HEPACAM2, ASCL1, FAM167A, ADCYAP1, SLC7A14, SH3GL2, ISLR2, NOL4, SLITRK2, ADGRB3, NEUROD1, INSM1, STMN2, GPC3, ADGRL3, NXPH1, SNCAIP, INSL5, ATCAY, CRABP1, ELAVL4, KCNH7, NEGR1, CRTAC1, TNR, SCGB2A1, NEFM, PCSK1, SERTM1, GRIA2, AMPH, CLDN18, …
MetA	1	1	0	0.00803598	0.0660614	49	ALDH1A3, FICD, COG3, CPNE4, ACP3, KLK2, FAM174B, SLC4A4, SECISBP2L, VIPR1, SUOX, KLK3, ENTPD5, NAAA, STEAP2, CANT1, H2AJ, TSPAN1, PLA2G4F, IVD, HPN, CDS1, ACAA1, SLC9A2, SLC37A1, ZG16B, GTF3C1, XBP1, SC5D, CDH1, SEC23B, ACP6, GREB1, ENTPD6, PDXDC1, PLPP1, DHRS7, SLC39A6, RNF41, SLC25A17, ALDH6A1, SCCPDH, ZBTB16, SEC22C
MetC	0.998002	1	0.0020413	0.0130151	0.107851	51	GIMAP8, ARHGEF6, GIMAP4, PLCG2, GYPC, TCF4, SRPX2, VSIR, DDR2, RAB31, CD93, FGD5, SLIT3, JAM3, SH3KBP1, CLIP3, CYYR1, FXYD5, SH2B3, TEK, MSN, PLCL2, STAB1, ICAM2, STOM, C1orf54, ENG, FNDC1, CDH5, PDGFRB, ARHGAP23, NAALADL1, CLDN5, RASIP1, COX7A1, AEBP1, CAV1, DPYSL2, NINJ2, TPST2, ITGA5, BMP1, GAS6, EVA1B, COL6A2, VAMP5, NCKAP5L
Mu_Basal	1	1	0	0.00425864	0.0356346	52	SYNE1, GIMAP8, ARHGAP25, CNTNAP3B, ITGA6, FLRT2, TP63, DKK3, MRC2, FAT3, JAM3, TNC, WNT7A, PDPN, CDH13, SPARC, KRT5, KCNMA1, NGFR, DLC1, HMGA2, IL33, MMP3, LTBP2, SERPINF1, NRG1, ERG, AEBP1, KCNQ5, KRT14, MSRB3, NOTCH4, IGFBP7, BNC1, FJX1
Mu_Luminal	0.985015	1	0.00562708	0.0223136	0.181721	48	TRPM8, CSGALNACT1, PTPRN2, KCNN2, POTEM, CPNE4, LTB, KLK3, DOCK11, SERHL2, PLA2G2A, INHBB, TRPV6, ST8SIA1, TBXAS1, ANO7, SPDEF, DPP4, PDE8B, KMO, FOLH1, PPM1H, ANKRD1, LMAN1L, CHI3L2, SYT7, RAMP1, C2, MB, RIMS1, TSPAN8, ASRGL1, PGC, ALOX15B, CCK, CWH43
NELSON_RESPONSE_TO_ANDROGEN_UP	1	1	0	0.000421	0.00403837	79	STEAP4, LIFR, HERC3, PDLIM5, CAMKK2, ALDH1A3, ABCC4, IQGAP2, KLK2, PIAS1, PMEPA1, KLK3, INPP4B, KLK4, ELL2, SLC26A2, SPDEF, STK39, RBM10, GUCY1A1, ACSL3, DNAJB9, SORD, MAF, PTPN21, SCD, AZGP1, UNC13B, C1orf21, TMPRSS2, ABHD2, HOMER2, APPBP2, MYL12A, SRP19, SMS, ADAMTS1, HSD17B14, KRT8, SELENOP, RAB4A, ADRM1, NDRG1, TSC22D1, UAP1, PLPP1, SEC24D, B2M, DBI, PGM3, ELOVL5, AKAP12, GSR, TNFAIP8, SAT1, …
PTEN_loss_dn_saal	0.933067	1	0.0122193	0.043069	0.356896	51	PTPRM, PDGFA, TRIM13, THSD7A, SPART, DKK3, JAM3, MYH11, ATP9B, MAP3K12, FMOD, LRP4, ZMYND8, ECE1, STMN3, PDGFRB, ENPP3, STK38, STK16, CNN2, RPS23, WDR73, TRIM4, TSC22D1, TPST2, MIER2, EPHA4, ABLIM1, ASB6, DUSP6, PLCE1, GNA11, ACTR1A, ATG10, ATAD1, RACK1, UQCR11, ITPK1, SPRED2, DCTN2
RB1_loss_dn_chen	0.998002	1	0.0020413	0.00886069	0.0873552	89	PHF11, NEK3, COG3, SETDB2, CCND1, RB1, ARPC2, WDFY2, CAB39L, DGKA, TRADD, STAT6, SLC25A30, SMURF1, ARAP3, TPT1, EIF3D, ITM2B, EPB41L2, SPDEF, INTS6, WBP4, APOBEC3C, LRCH1, SEC24C, IGF2BP2, GLUD1, RNF6, RBM19, SPRY4, SFT2D1, SUCLA2, NADSYN1, DNAJA2, CDADC1, CTSB, TNFRSF10B, RPL22L1, SUGT1, ARPC1B, KPNA3, POLD4, RHBDF2, E2F4, XPO4, SMAD3, H6PD, NPAS2, NOB1, CIB1, DNPEP, MPG, BMS1, BECN1
RB1_loss_dn_ertel	0.653347	1	0.0332359	0.135522	0.758827	17	INCENP, CBX2, ETV4, KLF4, DOK1, FBLN1, FEZ1, CDKN1C
SQUAM_FHCRC	0.923077	1	0.0131702	0.069721	0.321923	10	MUC4, IVL, KRT5, DSG3, S100A7, KRT14
WANG_RESPONSE_TO_ANDROGEN_UP	0.997003	1	0.00250132	0.00640795	0.0422719	26	CAMKK2, BMPR1B, ELK4, KLK2, PIAS1, KLK3, ACSL3, MAF, SPCS3, APPBP2, UBE2J1, DYNLL2, TMEM50A, SLC30A7, EVI5, CENPN, ATXN3, CRLS1, MED28, NGLY1, MAP7
Zhang_basal	0.984016	1	0.00581458	0.0225489	0.203114	65	SYNE1, SNCA, CCND2, CNTNAP3, PDZD2, ITGA6, GLIPR1, TP63, DKK3, MRC2, JAM3, TNC, GATA2, PDPN, CDH13, SPARC, KRT5, PAMR1, ZBED2, NGFR, HMGA2, COL4A5, LTBP2, KRT17, SERPINF1, CSPG4, ERG, KCNQ5, CAV1, MYL9, MSRB3, DUSP7, BNC1, COL8A2, TUB, PCDH7, LAYN, TAGLN, COL4A2, CALML3, SLC1A3, TMEM40, IL36G, COL4A1, HCAR2, FSCN1, HAS2, TPM2, KCNJ5, DLK2, SH2D5, FHL1, COL17A1, KREMEN2, C16orf74, HCAR3, FST, JAG2…
Zhang_luminal	0.995005	1	0.00323244	0.0126413	0.115888	69	STEAP4, CD38, PTPRN2, POTEM, CPNE4, MSMB, CHRM1, KLK2, ARHGAP6, SMPD3, KLK3, SLC45A3, DOCK11, KLK4, ADAMTSL1, CHRNA2, TBXAS1, ATP2A3, FFAR2, VNN2, SPDEF, DPP4, ARHGEF38, POTEF, PTN, POTEE, PPP1R9A, UNC5D, LSAMP, AZGP1, CPLX3, CPB1, ANKRD1, LMAN1L, NPY, SYT7, RAMP1, SLC44A4
